# Supplementary material for: Associations between gut microbiota and sleep: a two-sample, bidirectional Mendelian randomization study
Source: Front Microbiol. 2023 Aug 14;14:1236847. doi: 10.3389/fmicb.2023.1236847 (PMC10461450; doi:10.3389/fmicb.2023.1236847)
Supplement: Supplementary file 2 [file Table_1.XLSX]

## Sheet:  Supplementary Table 
Supplementary Table	Description
Table S1	Summary statistics of genome-wide association studies (GWAS) datasets in our study.
Table S2	SNPs used as instrument variables from gut microbiota and sleep-related trait
Table S3	Full result of MR estimates for the association between gut microbiota and sleep-related trait
Table S4	The heterogeneity and pleiotropy results in the forward MR analysis
Table S5	SNPs used as instrument variables from daytime napping and gut microbiota
Table S6	SNPs used as instrument variables from daytime napping and gut microbiota
Table S7	SNPs used as instrument variables from daytime sleepiness (adjusted for BMI) and gut microbiota
Table S8	SNPs used as instrument variables from insomnia and gut microbiota
Table S9	SNPs used as instrument variables from sleep duration and gut microbiota
Table S10	SNPs used as instrument variables from long sleep duration and gut microbiota
Table S11	SNPs used as instrument variables from short sleep duration and gut microbiota
Table S12	SNPs used as instrument variables from chronotype and gut microbiota
Table S13	SNPs used as instrument variables from binary chronotype and gut microbiota
Table S14	Full result of MR estimates for the association between sleep-related trait and gut microbiota
Table S15	The heterogeneity and pleiotropy results in the reverse MR analysis

## Sheet: Table S1
Supplementary Table 1 Summary statistics of genome-wide association studies (GWAS) datasets in our study
Phenotype	Sample size	Author, published year	Consortium	PMID
daytime napping	452633	Dashti HS, et al，2021	UKB	33568662
daytime sleepiness	452071	Wang H et al, 2019	UKB	31409809
insomnia	386533	Sudlow, C et al, 2015	UKB	25826379
Sleep duration	446118	Dashti HS et al, 2019	UKB	30846698
Short sleep duration	411934	Dashti HS et al, 2019	UKB	30846698
Long sleep duration	339926	Dashti HS et al, 2019	UKB	30846698
chronotype	403195	Jones SE et al, 2019	UKB	30696823
gut microbiota	18340	Kurilshikov A et al,2021	MiBioGen	33462485

## Sheet: Table S2
Supplementary Table 2 SNPs used as instrument variables from gut microbiota and sleep-related trait
Bacterial taxa	sleep-related trait	SNP	Effect allele	Other allele	Exposure				Outcome
					Beta	SE	eaf	P value	Beta	SE	eaf	P value
Eubacterium fissicatena group	Short sleep duration	rs10147907	T	G	0.172263	0.039601	0.06859	8.27e-06	-0.00095	0.001713	0.085673	0.57
Eubacterium fissicatena group	Short sleep duration	rs11818408	G	A	0.10585	0.023711	0.4771	8.2e-06	0.000559	0.000971	0.458431	0.61
Eubacterium fissicatena group	Short sleep duration	rs11876297	T	C	0.131469	0.028171	0.2157	2.67e-06	-0.00106	0.001133	0.262613	0.35
Eubacterium fissicatena group	Short sleep duration	rs151257695	A	G	0.20951	0.045485	0.08052	3.1e-06	-0.00259	0.001872	0.071784	0.15
Eubacterium fissicatena group	Short sleep duration	rs1768152	T	C	0.139489	0.031619	0.8628	8.7e-06	-0.00116	0.001363	0.148318	0.39
Eubacterium fissicatena group	Short sleep duration	rs2733072	G	A	0.109644	0.022831	0.4652	1.49e-06	0.000574	0.000984	0.436213	0.55
Eubacterium fissicatena group	Short sleep duration	rs3771393	C	T	0.130842	0.026667	0.7157	7.38e-07	-0.00181	0.001086	0.265369	0.096
Eubacterium fissicatena group	Short sleep duration	rs6934739	A	G	0.111463	0.025279	0.2952	9.75e-06	-0.00116	0.001064	0.284587	0.28
Eubacterium fissicatena group	Short sleep duration	rs7104872	G	A	0.138612	0.029191	0.1779	2.73e-06	-0.00091	0.001237	0.186484	0.47
Ruminococcus gnavus group	Daytime sleepiness	rs11597105	A	G	0.114673	0.025065	0.1123	6.95e-06	-9.52824e-06	0.00149	0.139051	0.95
Ruminococcus gnavus group	Daytime sleepiness	rs11864644	T	C	-0.1398	0.031825	0.07058	5.01e-06	-0.00027	0.001828	0.088406	0.89
Ruminococcus gnavus group	Daytime sleepiness	rs12136548	C	T	0.090195	0.019648	0.2913	3.1e-06	0.000467	0.001109	0.311982	0.69
Ruminococcus gnavus group	Daytime sleepiness	rs12989336	G	A	-0.08469	0.018794	0.3052	7.12e-06	-0.00396	0.001094	0.338055	0.00033
Ruminococcus gnavus group	Daytime sleepiness	rs13163520	G	A	-0.12738	0.023388	0.1809	5.61e-08	-0.00192	0.001367	0.173184	0.15
Ruminococcus gnavus group	Daytime sleepiness	rs2909242	C	A	-0.091	0.018351	0.6143	7.41e-07	-4.17361e-05	0.001085	0.354369	0.97
Ruminococcus gnavus group	Daytime sleepiness	rs3124783	A	G	-0.11599	0.02491	0.8797	2.67e-06	-0.00125	0.001479	0.142256	0.4
Ruminococcus gnavus group	Daytime sleepiness	rs4388134	C	T	-0.0905	0.020354	0.7545	9.12e-06	0.000663	0.001234	0.227167	0.62
Ruminococcus gnavus group	Daytime sleepiness	rs62167033	T	C	0.185289	0.03963	0.07058	3.5e-06	-0.0003	0.002044	0.067802	0.89
Ruminococcus gnavus group	Daytime sleepiness	rs78399089	T	C	0.144445	0.032662	0.0825	6.63e-06	0.002656	0.001878	0.082786	0.17
Ruminococcus gnavus group	Daytime sleepiness	rs934940	A	C	-0.10504	0.022959	0.1849	2.74e-06	-0.00225	0.001374	0.172419	0.1
Ruminococcus gnavus group	Daytime sleepiness	rs9872758	T	C	0.084923	0.017664	0.4771	1.66e-06	0.001236	0.001028	0.487816	0.22
Ruminococcus gnavus group	Daytime sleepiness adjusted for BMI	rs11597105	A	G	0.114673	0.025065	0.1123	6.95e-06	0.000316	0.001486	0.139051	0.87
Ruminococcus gnavus group	Daytime sleepiness adjusted for BMI	rs11864644	T	C	-0.1398	0.031825	0.07058	5.01e-06	-0.00048	0.001822	0.088406	0.8
Ruminococcus gnavus group	Daytime sleepiness adjusted for BMI	rs12136548	C	T	0.090195	0.019648	0.2913	3.1e-06	0.000513	0.001105	0.311982	0.65
Ruminococcus gnavus group	Daytime sleepiness adjusted for BMI	rs12989336	G	A	-0.08469	0.018794	0.3052	7.12e-06	-0.00392	0.001091	0.338055	0.00034
Ruminococcus gnavus group	Daytime sleepiness adjusted for BMI	rs13163520	G	A	-0.12738	0.023388	0.1809	5.61e-08	-0.00173	0.001363	0.173184	0.19
Ruminococcus gnavus group	Daytime sleepiness adjusted for BMI	rs2909242	C	A	-0.091	0.018351	0.6143	7.41e-07	-6.10195e-05	0.001082	0.354369	0.95
Ruminococcus gnavus group	Daytime sleepiness adjusted for BMI	rs3124783	A	G	-0.11599	0.02491	0.8797	2.67e-06	-0.00108	0.001475	0.142256	0.47
Ruminococcus gnavus group	Daytime sleepiness adjusted for BMI	rs4388134	C	T	-0.0905	0.020354	0.7545	9.12e-06	0.000598	0.00123	0.227167	0.66
Ruminococcus gnavus group	Daytime sleepiness adjusted for BMI	rs62167033	T	C	0.185289	0.03963	0.07058	3.5e-06	-0.0007	0.002038	0.067802	0.74
Ruminococcus gnavus group	Daytime sleepiness adjusted for BMI	rs78399089	T	C	0.144445	0.032662	0.0825	6.63e-06	0.002764	0.001873	0.082786	0.16
Ruminococcus gnavus group	Daytime sleepiness adjusted for BMI	rs934940	A	C	-0.10504	0.022959	0.1849	2.74e-06	-0.00249	0.00137	0.172419	0.071
Ruminococcus gnavus group	Daytime sleepiness adjusted for BMI	rs9872758	T	C	0.084923	0.017664	0.4771	1.66e-06	0.001241	0.001025	0.487816	0.22
Ruminococcus gnavus group	Daytime napping	rs11597105	A	G	0.114673	0.025065	0.1123	6.95e-06	-3.89282e-05	0.00149	0.139051	0.95
Ruminococcus gnavus group	Daytime napping	rs11864644	T	C	-0.1398	0.031825	0.07058	5.01e-06	-0.00027	0.001828	0.088406	0.89
Ruminococcus gnavus group	Daytime napping	rs12136548	C	T	0.090195	0.019648	0.2913	3.1e-06	0.000467	0.001109	0.311982	0.69
Ruminococcus gnavus group	Daytime napping	rs12989336	G	A	-0.08469	0.018794	0.3052	7.12e-06	-0.00396	0.001094	0.338055	0.00033
Ruminococcus gnavus group	Daytime napping	rs13163520	G	A	-0.12738	0.023388	0.1809	5.61e-08	-0.00192	0.001367	0.173184	0.15
Ruminococcus gnavus group	Daytime napping	rs2909242	C	A	-0.091	0.018351	0.6143	7.41e-07	-0.00084	0.001085	0.354369	0.97
Ruminococcus gnavus group	Daytime napping	rs3124783	A	G	-0.11599	0.02491	0.8797	2.67e-06	-0.00125	0.001479	0.142256	0.4
Ruminococcus gnavus group	Daytime napping	rs4388134	C	T	-0.0905	0.020354	0.7545	9.12e-06	0.000663	0.001234	0.227167	0.62
Ruminococcus gnavus group	Daytime napping	rs62167033	T	C	0.185289	0.03963	0.07058	3.5e-06	-0.0003	0.002044	0.067802	0.89
Ruminococcus gnavus group	Daytime napping	rs78399089	T	C	0.144445	0.032662	0.0825	6.63e-06	0.002656	0.001878	0.082786	0.17
Ruminococcus gnavus group	Daytime napping	rs934940	A	C	-0.10504	0.022959	0.1849	2.74e-06	-0.00225	0.001374	0.172419	0.1
Ruminococcus gnavus group	Daytime napping	rs9872758	T	C	0.084923	0.017664	0.4771	1.66e-06	0.001236	0.001028	0.487816	0.22
Alloprevotella	Daytime sleepiness adjusted for BMI	rs12675596	G	T	0.145669	0.029068	0.2445	9.64e-07	0.000238	0.001196	0.243841	0.87
Alloprevotella	Daytime sleepiness adjusted for BMI	rs2154444	T	G	0.138234	0.030896	0.7773	8.37e-06	0.001386	0.001295	0.197383	0.28
Alloprevotella	Daytime sleepiness adjusted for BMI	rs34619204	G	A	-0.15604	0.034439	0.1998	8.84e-06	-0.00098	0.001294	0.201241	0.48
Alloprevotella	Daytime sleepiness adjusted for BMI	rs4364940	A	G	0.126418	0.028221	0.2793	8.58e-06	0.000136	0.001165	0.263399	0.91
Alloprevotella	Daytime sleepiness adjusted for BMI	rs4680035	A	G	-0.1196	0.025945	0.4543	4.99e-06	-0.00149	0.001033	0.527862	0.15
Alloprevotella	Daytime sleepiness adjusted for BMI	rs58212166	A	G	-0.16151	0.03591	0.1332	7.94e-06	-0.00186	0.0015	0.135311	0.19
Alloprevotella	Binary chronotype	rs12675596	G	T	0.145669	0.029068	0.2445	9.64e-07	-0.00322	0.00123	0.243585	0.0084
Alloprevotella	Binary chronotype	rs2154444	T	G	0.138234	0.030896	0.7773	8.37e-06	-0.00041	0.001332	0.197727	0.81
Alloprevotella	Binary chronotype	rs34619204	G	A	-0.15604	0.034439	0.1998	8.84e-06	0.000122	0.001333	0.201093	0.9
Alloprevotella	Binary chronotype	rs4364940	A	G	0.126418	0.028221	0.2793	8.58e-06	-0.00167	0.001196	0.263713	0.18
Alloprevotella	Binary chronotype	rs4680035	A	G	-0.1196	0.025945	0.4543	4.99e-06	0.001152	0.001062	0.527893	0.25
Alloprevotella	Binary chronotype	rs58212166	A	G	-0.16151	0.03591	0.1332	7.94e-06	-0.00048	0.001543	0.135058	0.67
Eubacterium coprostanoligenes	Chronotype	rs1020520	T	G	-0.05907	0.013293	0.2038	8.89e-06	0.009662	0.003413	0.192175	0.0052
Eubacterium coprostanoligenes	Chronotype	rs10444197	A	G	-0.05058	0.011346	0.3678	5.98e-06	0.003338	0.002871	0.329362	0.28
Eubacterium coprostanoligenes	Chronotype	rs11052069	T	C	0.047783	0.010783	0.5656	9.38e-06	0.000796	0.002709	0.43609	0.77
Eubacterium coprostanoligenes	Chronotype	rs11720857	C	T	0.063078	0.014448	0.1769	9.26e-06	-0.00596	0.003551	0.177592	0.077
Eubacterium coprostanoligenes	Chronotype	rs12906958	C	T	-0.05332	0.011593	0.3022	4.35e-06	0.003925	0.002908	0.317464	0.24
Eubacterium coprostanoligenes	Chronotype	rs17159861	C	T	0.096223	0.016839	0.1332	1.04e-08	-0.00114	0.004185	0.119642	0.77
Eubacterium coprostanoligenes	Chronotype	rs2644213	G	A	0.053885	0.012124	0.7634	9.86e-06	0.002352	0.003177	0.233835	0.51
Eubacterium coprostanoligenes	Chronotype	rs4076415	T	G	0.051515	0.011029	0.5994	1.99e-06	0.005233	0.002761	0.443278	0.055
Eubacterium coprostanoligenes	Chronotype	rs62024432	C	T	-0.07697	0.01721	0.1252	7.5e-06	0.001503	0.004453	0.101307	0.67
Eubacterium coprostanoligenes	Chronotype	rs6762473	C	A	0.052158	0.011235	0.6431	4.26e-06	-0.00296	0.002827	0.341665	0.29
Eubacterium coprostanoligenes	Chronotype	rs76898927	G	A	0.123055	0.026637	0.04771	4.79e-06	-0.00908	0.006353	0.048636	0.17
Eubacterium coprostanoligenes	Chronotype	rs79895140	T	C	-0.0641	0.014115	0.2167	8.62e-06	0.007311	0.003476	0.208795	0.028
Eubacterium coprostanoligenes	Chronotype	rs9648214	T	C	-0.08287	0.016431	0.1183	2.52e-07	0.001729	0.004006	0.129341	0.62
Eubacterium eligens group	Daytime sleepiness	rs12719051	A	G	0.091663	0.020818	0.1004	7.12e-06	0.002187	0.001649	0.110488	0.19
Eubacterium eligens group	Daytime sleepiness	rs182318	G	A	-0.08249	0.019561	0.07753	8.4e-06	-0.00256	0.001898	0.079971	0.17
Eubacterium eligens group	Daytime sleepiness	rs2200429	A	G	-0.08888	0.019848	0.07356	5.3e-06	-0.00227	0.001812	0.088436	0.22
Eubacterium eligens group	Daytime sleepiness	rs265534	T	G	-0.05638	0.012013	0.4553	2.27e-06	0.000772	0.001042	0.437638	0.44
Eubacterium eligens group	Daytime sleepiness	rs4583233	A	C	0.06702	0.012812	0.334	2.84e-07	0.000939	0.001084	0.345194	0.42
Eubacterium eligens group	Daytime sleepiness	rs56080211	C	T	0.123093	0.028274	0.9443	9.14e-06	0.002723	0.00213	0.068294	0.21
Eubacterium eligens group	Daytime sleepiness	rs6923695	T	G	0.103268	0.022952	0.05666	4.87e-06	0.001763	0.001918	0.078478	0.36
Eubacterium eligens group	Daytime sleepiness adjusted for BMI	rs12719051	A	G	0.091663	0.020818	0.1004	7.12e-06	0.0021	0.001644	0.110488	0.21
Eubacterium eligens group	Daytime sleepiness adjusted for BMI	rs182318	G	A	-0.08249	0.019561	0.07753	8.4e-06	-0.00228	0.001892	0.079971	0.23
Eubacterium eligens group	Daytime sleepiness adjusted for BMI	rs2200429	A	G	-0.08888	0.019848	0.07356	5.3e-06	-0.00216	0.001807	0.088436	0.25
Eubacterium eligens group	Daytime sleepiness adjusted for BMI	rs265534	T	G	-0.05638	0.012013	0.4553	2.27e-06	0.000673	0.001039	0.437638	0.49
Eubacterium eligens group	Daytime sleepiness adjusted for BMI	rs4583233	A	C	0.06702	0.012812	0.334	2.84e-07	0.000921	0.001081	0.345194	0.43
Eubacterium eligens group	Daytime sleepiness adjusted for BMI	rs56080211	C	T	0.123093	0.028274	0.9443	9.14e-06	0.002858	0.002124	0.068294	0.18
Eubacterium eligens group	Daytime sleepiness adjusted for BMI	rs6923695	T	G	0.103268	0.022952	0.05666	4.87e-06	0.001767	0.001913	0.078478	0.36
Anaerofilum	Sleep duration	rs10794359	T	C	-0.09535	0.02006	0.5129	2.23e-06	-0.00559	0.002316	0.461962	0.015
Anaerofilum	Sleep duration	rs1563175	A	C	0.092383	0.020216	0.4443	5.54e-06	0.00227	0.0023	0.414869	0.35
Anaerofilum	Sleep duration	rs17012738	T	G	0.090342	0.020024	0.4076	7.24e-06	0.001609	0.00228	0.436896	0.46
Anaerofilum	Sleep duration	rs17096874	C	T	-0.12634	0.026892	0.1809	2.86e-06	-0.00127	0.003053	0.165497	0.69
Anaerofilum	Sleep duration	rs356049	G	A	0.132603	0.02898	0.1859	6.56e-06	-0.00102	0.003299	0.153466	0.76
Anaerofilum	Sleep duration	rs4244069	G	A	-0.14677	0.032659	0.8867	9.81e-06	-0.00303	0.00368	0.106221	0.4
Anaerofilum	Sleep duration	rs4506496	G	A	0.10309	0.021286	0.663	1.49e-06	-0.00351	0.002407	0.33163	0.14
Anaerofilum	Sleep duration	rs712981	A	C	0.10076	0.02029	0.4185	6.83e-07	0.005528	0.002314	0.405586	0.015
Anaerofilum	Sleep duration	rs79598899	C	T	0.182586	0.035728	0.0825	3.75e-07	0.000396	0.004127	0.086919	0.96
Anaerofilum	Sleep duration	rs816292	T	C	-0.113	0.02204	0.2425	2.64e-07	-0.00452	0.002582	0.264083	0.077
Anaerofilum	Sleep duration	rs9299345	T	C	-0.1364	0.030237	0.1173	8.04e-06	-0.00112	0.003351	0.132761	0.76
Anaerofilum	Short sleep duration	rs10794359	T	C	-0.09535	0.02006	0.5129	2.23e-06	0.000771	0.000981	0.462185	0.43
Anaerofilum	Short sleep duration	rs1563175	A	C	0.092383	0.020216	0.4443	5.54e-06	-0.00091	0.000975	0.414804	0.35
Anaerofilum	Short sleep duration	rs17012738	T	G	0.090342	0.020024	0.4076	7.24e-06	0.000543	0.000967	0.436803	0.56
Anaerofilum	Short sleep duration	rs17096874	C	T	-0.12634	0.026892	0.1809	2.86e-06	0.000837	0.001293	0.165559	0.51
Anaerofilum	Short sleep duration	rs356049	G	A	0.132603	0.02898	0.1859	6.56e-06	-9.10638e-05	0.001397	0.153519	0.93
Anaerofilum	Short sleep duration	rs4244069	G	A	-0.14677	0.032659	0.8867	9.81e-06	0.002715	0.001559	0.106191	0.081
Anaerofilum	Short sleep duration	rs4506496	G	A	0.10309	0.021286	0.663	1.49e-06	-0.00067	0.001019	0.332075	0.5
Anaerofilum	Short sleep duration	rs712981	A	C	0.10076	0.02029	0.4185	6.83e-07	-0.00153	0.000981	0.405307	0.12
Anaerofilum	Short sleep duration	rs79598899	C	T	0.182586	0.035728	0.0825	3.75e-07	-0.00025	0.001749	0.086965	0.9
Anaerofilum	Short sleep duration	rs816292	T	C	-0.113	0.02204	0.2425	2.64e-07	0.002508	0.001094	0.264171	0.022
Anaerofilum	Short sleep duration	rs9299345	T	C	-0.1364	0.030237	0.1173	8.04e-06	0.002133	0.00142	0.132709	0.14
Clostridium innocuum group	Insomnia	rs10074000	T	C	-0.10265	0.022751	0.4135	7e-06	-0.0013	0.001418	0.404257	0.34
Clostridium innocuum group	Insomnia	rs10506058	A	G	0.099705	0.022193	0.3966	8.92e-06	0.004409	0.00141	0.406337	0.0019
Clostridium innocuum group	Insomnia	rs1942371	G	A	-0.15794	0.034187	0.1302	4.06e-06	-0.00464	0.002202	0.120341	0.036
Clostridium innocuum group	Insomnia	rs40656	C	T	0.142664	0.031102	0.1889	8.62e-06	-0.00047	0.001881	0.165566	0.84
Clostridium innocuum group	Insomnia	rs4869133	G	A	-0.18059	0.040951	0.08847	7.24e-06	-0.0035	0.002529	0.081628	0.18
Clostridium innocuum group	Insomnia	rs61267978	T	C	0.14708	0.032088	0.1243	5.59e-06	0.007363	0.002047	0.132879	0.0003
Clostridium innocuum group	Insomnia	rs6577484	G	A	0.160425	0.036086	0.1481	8.41e-06	-0.00023	0.002135	0.132757	0.95
Clostridium innocuum group	Insomnia	rs6890185	T	C	0.113424	0.023314	0.6889	1.12e-06	0.000527	0.00147	0.32923	0.74
Clostridium innocuum group	Insomnia	rs77845139	A	G	-0.11499	0.025719	0.2952	8.41e-06	-0.00118	0.001596	0.262094	0.42
Eubacterium hallii group	Sleep duration	rs10501370	C	T	-0.11559	0.025249	0.05268	5.42e-06	-0.00319	0.005414	0.046872	0.5
Eubacterium hallii group	Sleep duration	rs10798999	C	T	0.060166	0.012675	0.2157	2.61e-06	-0.00251	0.002747	0.219382	0.36
Eubacterium hallii group	Sleep duration	rs10808115	A	C	-0.05047	0.010992	0.5219	4.42e-06	-0.00206	0.002272	0.467904	0.33
Eubacterium hallii group	Sleep duration	rs117748144	T	C	-0.12658	0.028712	0.04274	7.86e-06	-0.00068	0.004987	0.055077	0.87
Eubacterium hallii group	Sleep duration	rs13116360	T	C	0.154124	0.029719	0.06262	2.94e-07	-0.01022	0.004931	0.055725	0.04
Eubacterium hallii group	Sleep duration	rs138531890	A	G	0.153138	0.034946	0.05368	5.43e-06	0.002063	0.00505	0.055206	0.66
Eubacterium hallii group	Sleep duration	rs17074066	T	C	-0.0814	0.018927	0.09145	9.35e-06	-0.00423	0.004008	0.088053	0.26
Eubacterium hallii group	Sleep duration	rs17474256	G	A	0.081081	0.018457	0.1233	9.45e-06	-0.0051	0.003815	0.099846	0.19
Eubacterium hallii group	Sleep duration	rs281379	A	G	-0.04995	0.011215	0.4602	9.33e-06	0.001387	0.002276	0.524135	0.57
Eubacterium hallii group	Sleep duration	rs28584818	A	G	0.126115	0.026863	0.06859	4.43e-06	-0.0069	0.005071	0.052476	0.19
Eubacterium hallii group	Sleep duration	rs60254196	A	G	-0.05228	0.011186	0.4592	2.7e-06	-0.0018	0.002276	0.514828	0.38
Eubacterium hallii group	Sleep duration	rs630939	C	T	-0.05089	0.011435	0.3996	9.16e-06	0.000104	0.002305	0.404846	0.96
Eubacterium hallii group	Sleep duration	rs6550770	T	C	-0.19809	0.044354	0.9483	4.82e-06	0.008012	0.005023	0.053515	0.1
Eubacterium hallii group	Sleep duration	rs74018587	C	T	0.208943	0.043822	0.03678	3.7e-06	-0.00914	0.006367	0.032719	0.16
Eubacterium hallii group	Sleep duration	rs78056098	G	T	-0.05074	0.011376	0.3608	8.29e-06	0.004705	0.002372	0.350974	0.049
Eubacterium hallii group	Sleep duration	rs949971	T	G	-0.05402	0.01161	0.3837	3.29e-06	0.001606	0.002343	0.378619	0.47
Eubacterium hallii group	Short sleep duration	rs10501370	C	T	-0.11559	0.025249	0.05268	5.42e-06	-0.0018	0.00229	0.047025	0.45
Eubacterium hallii group	Short sleep duration	rs10798999	C	T	0.060166	0.012675	0.2157	2.61e-06	0.002332	0.001164	0.219499	0.043
Eubacterium hallii group	Short sleep duration	rs10808115	A	C	-0.05047	0.010992	0.5219	4.42e-06	0.000196	0.000962	0.46802	0.83
Eubacterium hallii group	Short sleep duration	rs117748144	T	C	-0.12658	0.028712	0.04274	7.86e-06	0.00122	0.002113	0.055119	0.54
Eubacterium hallii group	Short sleep duration	rs13116360	T	C	0.154124	0.029719	0.06262	2.94e-07	0.00261	0.002088	0.055792	0.22
Eubacterium hallii group	Short sleep duration	rs138531890	A	G	0.153138	0.034946	0.05368	5.43e-06	-0.0012	0.002139	0.055228	0.58
Eubacterium hallii group	Short sleep duration	rs17074066	T	C	-0.0814	0.018927	0.09145	9.35e-06	0.000106	0.001697	0.088136	0.93
Eubacterium hallii group	Short sleep duration	rs17474256	G	A	0.081081	0.018457	0.1233	9.45e-06	0.001026	0.001616	0.09992	0.51
Eubacterium hallii group	Short sleep duration	rs281379	A	G	-0.04995	0.011215	0.4602	9.33e-06	7.02e-05	0.000964	0.523841	0.95
Eubacterium hallii group	Short sleep duration	rs28584818	A	G	0.126115	0.026863	0.06859	4.43e-06	0.002614	0.002147	0.052507	0.23
Eubacterium hallii group	Short sleep duration	rs60254196	A	G	-0.05228	0.011186	0.4592	2.7e-06	0.00078	0.000965	0.514978	0.4
Eubacterium hallii group	Short sleep duration	rs630939	C	T	-0.05089	0.011435	0.3996	9.16e-06	-0.00023	0.000976	0.404911	0.81
Eubacterium hallii group	Short sleep duration	rs6550770	T	C	-0.19809	0.044354	0.9483	4.82e-06	-0.00322	0.002129	0.053483	0.14
Eubacterium hallii group	Short sleep duration	rs74018587	C	T	0.208943	0.043822	0.03678	3.7e-06	0.003065	0.002696	0.032742	0.26
Eubacterium hallii group	Short sleep duration	rs78056098	G	T	-0.05074	0.011376	0.3608	8.29e-06	-0.00242	0.001005	0.351106	0.017
Eubacterium hallii group	Short sleep duration	rs949971	T	G	-0.05402	0.01161	0.3837	3.29e-06	6.23e-06	0.000992	0.378417	0.99
Alistipes	Sleep duration	rs1107244	G	A	0.075856	0.017118	0.07853	3.59e-06	-0.002	0.00403	0.085857	0.66
Alistipes	Sleep duration	rs11769002	G	A	-0.05288	0.010939	0.4006	1.45e-06	0.005122	0.002319	0.398554	0.032
Alistipes	Sleep duration	rs11958296	A	G	-0.09812	0.021827	0.07058	9.3e-06	0.008382	0.004347	0.074287	0.049
Alistipes	Sleep duration	rs12990744	C	T	-0.07766	0.017299	0.1233	8.21e-06	0.006772	0.003533	0.125933	0.053
Alistipes	Sleep duration	rs1689282	A	C	-0.05201	0.011394	0.34	5.28e-06	-0.00204	0.002413	0.333633	0.39
Alistipes	Sleep duration	rs2290844	C	T	0.081397	0.019163	0.1133	9.1e-06	0.001479	0.004268	0.076515	0.71
Alistipes	Sleep duration	rs2450745	A	C	-0.08052	0.01847	0.0825	7.12e-06	-0.00171	0.003969	0.089381	0.71
Alistipes	Sleep duration	rs2875322	T	C	-0.05809	0.013143	0.7932	8.78e-06	-0.00072	0.002803	0.209832	0.79
Alistipes	Sleep duration	rs34417064	A	G	-0.0482	0.010687	0.5119	7.01e-06	0.00555	0.002267	0.50089	0.011
Alistipes	Sleep duration	rs4810359	A	G	-0.06524	0.014616	0.1471	7.5e-06	0.001996	0.003111	0.159661	0.54
Alistipes	Sleep duration	rs62576416	T	C	0.049265	0.010973	0.3976	7.5e-06	-0.00161	0.002323	0.402198	0.48
Alistipes	Sleep duration	rs67705352	T	G	-0.05324	0.011086	0.3738	1.65e-06	0.000759	0.002354	0.373665	0.78
Alistipes	Sleep duration	rs7129639	C	A	-0.0525	0.010958	0.5984	1.78e-06	-0.00307	0.002343	0.374504	0.2
Alistipes	Sleep duration	rs8130320	A	G	-0.049	0.010717	0.4821	4.84e-06	0.005145	0.002283	0.433761	0.023
Alistipes	Long sleep duration	rs1107244	G	A	0.075856	0.017118	0.07853	3.59e-06	-0.00137	0.001292	0.085916	0.29
Alistipes	Long sleep duration	rs11769002	G	A	-0.05288	0.010939	0.4006	1.45e-06	0.002164	0.000744	0.398557	0.0037
Alistipes	Long sleep duration	rs11958296	A	G	-0.09812	0.021827	0.07058	9.3e-06	0.000326	0.001392	0.074524	0.81
Alistipes	Long sleep duration	rs12990744	C	T	-0.07766	0.017299	0.1233	8.21e-06	0.001553	0.001134	0.125994	0.18
Alistipes	Long sleep duration	rs1689282	A	C	-0.05201	0.011394	0.34	5.28e-06	-0.00111	0.000774	0.33382	0.14
Alistipes	Long sleep duration	rs2290844	C	T	0.081397	0.019163	0.1133	9.1e-06	-0.00183	0.001366	0.076778	0.17
Alistipes	Long sleep duration	rs2450745	A	C	-0.08052	0.01847	0.0825	7.12e-06	0.001829	0.001274	0.089157	0.15
Alistipes	Long sleep duration	rs2875322	T	C	-0.05809	0.013143	0.7932	8.78e-06	-0.00052	0.000898	0.209718	0.55
Alistipes	Long sleep duration	rs34417064	A	G	-0.0482	0.010687	0.5119	7.01e-06	0.001612	0.000727	0.501356	0.028
Alistipes	Long sleep duration	rs4810359	A	G	-0.06524	0.014616	0.1471	7.5e-06	-0.00029	0.000998	0.159656	0.78
Alistipes	Long sleep duration	rs62576416	T	C	0.049265	0.010973	0.3976	7.5e-06	0.000174	0.000745	0.401825	0.81
Alistipes	Long sleep duration	rs67705352	T	G	-0.05324	0.011086	0.3738	1.65e-06	0.000756	0.000755	0.373626	0.32
Alistipes	Long sleep duration	rs7129639	C	A	-0.0525	0.010958	0.5984	1.78e-06	0.000722	0.000752	0.37388	0.34
Alistipes	Long sleep duration	rs8130320	A	G	-0.049	0.010717	0.4821	4.84e-06	0.000613	0.000731	0.434329	0.42
Catenibacterium	Binary chronotype	rs12404911	C	T	0.140717	0.030414	0.17	2.8e-06	0.001961	0.001349	0.190679	0.16
Catenibacterium	Binary chronotype	rs212393	G	A	-0.13525	0.028621	0.6899	3.62e-06	-0.00151	0.001129	0.320385	0.16
Catenibacterium	Binary chronotype	rs73128290	A	G	0.129726	0.028456	0.2634	4.29e-06	0.001166	0.001187	0.270833	0.33
Catenibacterium	Binary chronotype	rs77285108	G	A	-0.16183	0.035345	0.1461	3.63e-06	-0.00066	0.001445	0.163117	0.63
Catenibacterium	Binary chronotype	rs7742829	C	T	0.11411	0.02511	0.4195	5.61e-06	0.000841	0.001078	0.400725	0.44
Bacteroides	Chronotype	rs11585893	A	G	-0.07407	0.014763	0.1481	1.8e-06	0.001211	0.003905	0.142904	0.78
Bacteroides	Chronotype	rs13207588	A	G	-0.0592	0.013119	0.2326	7.49e-06	0.0098	0.003294	0.234385	0.0038
Bacteroides	Chronotype	rs1340391	T	C	-0.0592	0.013224	0.1918	6.73e-06	0.002071	0.003378	0.19737	0.48
Bacteroides	Chronotype	rs17619981	T	G	0.088098	0.0187	0.06561	2.69e-06	0.002566	0.004459	0.101613	0.65
Bacteroides	Chronotype	rs2023437	T	C	-0.07823	0.016763	0.1243	5.02e-06	0.005388	0.004265	0.112735	0.19
Bacteroides	Chronotype	rs66474973	G	T	0.081252	0.016448	0.1153	6.81e-07	-0.00206	0.004164	0.119203	0.65
Bacteroides	Chronotype	rs6795673	C	T	0.053857	0.010525	0.4115	3.38e-07	-0.00212	0.002706	0.446521	0.49
Bacteroides	Chronotype	rs9507307	C	T	0.060446	0.012913	0.1899	2.13e-06	-0.00456	0.003406	0.195579	0.22
Bacteroides	Binary chronotype	rs11585893	A	G	-0.07407	0.014763	0.1481	1.8e-06	0.000552	0.001533	0.143074	0.7
Bacteroides	Binary chronotype	rs13207588	A	G	-0.0592	0.013119	0.2326	7.49e-06	0.004476	0.001294	0.234357	0.00073
Bacteroides	Binary chronotype	rs1340391	T	C	-0.0592	0.013224	0.1918	6.73e-06	0.000222	0.001326	0.197651	0.78
Bacteroides	Binary chronotype	rs17619981	T	G	0.088098	0.0187	0.06561	2.69e-06	0.00121	0.00175	0.1017	0.55
Bacteroides	Binary chronotype	rs2023437	T	C	-0.07823	0.016763	0.1243	5.02e-06	0.002525	0.001674	0.112852	0.12
Bacteroides	Binary chronotype	rs66474973	G	T	0.081252	0.016448	0.1153	6.81e-07	-0.00145	0.001635	0.119199	0.36
Bacteroides	Binary chronotype	rs6795673	C	T	0.053857	0.010525	0.4115	3.38e-07	-0.00076	0.001063	0.446215	0.51
Bacteroides	Binary chronotype	rs9507307	C	T	0.060446	0.012913	0.1899	2.13e-06	-0.00095	0.001338	0.195277	0.54
Barnesiella	Short sleep duration	rs11155559	T	C	0.095602	0.021296	0.09543	8.92e-06	0.002937	0.001674	0.091834	0.078
Barnesiella	Short sleep duration	rs113258194	A	G	0.098992	0.021412	0.1024	7.31e-06	-0.00187	0.001783	0.0783	0.28
Barnesiella	Short sleep duration	rs12909713	C	T	-0.05507	0.012004	0.4692	4.95e-06	-0.00016	0.000969	0.43127	0.88
Barnesiella	Short sleep duration	rs13242616	T	C	-0.05837	0.012318	0.6302	2.29e-06	-0.00044	0.001019	0.40216	0.65
Barnesiella	Short sleep duration	rs199035	G	A	0.055949	0.011972	0.5089	3e-06	-7.12869e-05	0.000966	0.531511	0.95
Barnesiella	Short sleep duration	rs2276875	A	G	-0.06972	0.013954	0.2545	4.65e-07	-0.00152	0.00111	0.260695	0.18
Barnesiella	Short sleep duration	rs2428166	G	A	-0.16586	0.033731	0.04871	8.51e-07	-0.00115	0.002095	0.056798	0.58
Barnesiella	Short sleep duration	rs35177866	A	G	0.091713	0.019013	0.1243	2.95e-06	0.002447	0.001489	0.133694	0.087
Barnesiella	Short sleep duration	rs60316894	C	T	-0.12148	0.025184	0.05964	1.19e-06	0.00031	0.002053	0.058699	0.88
Barnesiella	Short sleep duration	rs62251337	A	G	-0.06908	0.014937	0.8419	4.24e-06	-0.00162	0.001154	0.222139	0.15
Barnesiella	Short sleep duration	rs72684847	T	C	-0.11437	0.025387	0.06561	6.76e-06	0.000918	0.00202	0.061597	0.64
Barnesiella	Short sleep duration	rs76181748	C	T	-0.07786	0.017164	0.1441	6.78e-06	-0.00016	0.00139	0.140408	0.93
Barnesiella	Short sleep duration	rs77455852	T	G	-0.08915	0.01956	0.1213	3.16e-06	-0.00134	0.00146	0.122717	0.35
Barnesiella	Short sleep duration	rs79795328	A	G	-0.08186	0.017644	0.1252	4.23e-06	-0.00182	0.001401	0.136016	0.19
Bifidobacterium	Binary chronotype	rs12022129	G	A	0.061936	0.013894	0.7793	8e-06	-0.00017	0.001317	0.201857	0.91
Bifidobacterium	Binary chronotype	rs182549	C	T	0.119703	0.012729	0.5089	1.28e-20	-0.00326	0.001225	0.251457	0.0053
Bifidobacterium	Binary chronotype	rs2491158	G	A	0.071262	0.015983	0.8181	8.05e-06	0.000472	0.001365	0.183039	0.76
Bifidobacterium	Binary chronotype	rs2686790	T	C	0.070741	0.015793	0.8847	7.5e-06	0.001345	0.001504	0.14392	0.31
Bifidobacterium	Binary chronotype	rs540489	T	G	-0.06376	0.013875	0.2336	5.19e-06	0.002394	0.001253	0.236918	0.043
Bifidobacterium	Binary chronotype	rs55888705	A	G	0.054632	0.012114	0.3867	6.67e-06	-0.00246	0.001097	0.364531	0.036
Bifidobacterium	Binary chronotype	rs56108664	T	C	0.072997	0.015793	0.1849	2.44e-06	-0.00099	0.001327	0.198021	0.45
Bifidobacterium	Binary chronotype	rs5746486	T	C	-0.05362	0.01208	0.3539	9e-06	0.000809	0.001104	0.357735	0.48
Bifidobacterium	Binary chronotype	rs62181700	G	A	-0.06246	0.013121	0.2813	2.17e-06	0.001568	0.00118	0.279872	0.2
Bifidobacterium	Binary chronotype	rs7322849	T	C	0.112428	0.020181	0.09642	1.08e-08	0.001257	0.002295	0.079565	0.56
Bifidobacterium	Binary chronotype	rs73797465	T	G	-0.09536	0.020924	0.08648	4.38e-06	-5.52603e-05	0.002161	0.0677	0.92
Bifidobacterium	Binary chronotype	rs75344046	C	T	0.232354	0.050598	0.0497	4.86e-06	-0.00061	0.002665	0.041829	0.87
Bifidobacterium	Binary chronotype	rs857444	C	T	0.055823	0.012122	0.3608	3.57e-06	-0.00091	0.001109	0.358909	0.42
Butyricimonas	Daytime napping	rs11228830	A	G	0.135265	0.029841	0.07058	6.55e-06	-0.00213	0.002378	0.070566	0.37
Butyricimonas	Daytime napping	rs113054641	G	A	-0.14488	0.027457	0.08449	1.74e-07	-0.00037	0.002423	0.067528	0.86
Butyricimonas	Daytime napping	rs12304031	G	A	-0.08628	0.019685	0.1292	6.7e-06	-0.00386	0.001816	0.133466	0.034
Butyricimonas	Daytime napping	rs12458763	A	C	0.122037	0.026959	0.07157	6.37e-06	0.005885	0.002302	0.075739	0.012
Butyricimonas	Daytime napping	rs1862649	G	A	0.113124	0.024818	0.09145	4.76e-06	-0.00136	0.002142	0.088761	0.49
Butyricimonas	Daytime napping	rs2114713	G	T	0.062721	0.0139	0.4513	6.88e-06	0.001111	0.001235	0.417137	0.37
Butyricimonas	Daytime napping	rs62130338	G	A	-0.07326	0.015832	0.7376	3.9e-06	-0.00194	0.001469	0.226642	0.17
Butyricimonas	Daytime napping	rs62390301	T	C	-0.0873	0.017489	0.1829	7.42e-07	-0.00024	0.001528	0.195246	0.83
Butyricimonas	Daytime napping	rs7083431	A	C	0.070354	0.014444	0.3549	8.85e-07	0.001768	0.001276	0.353487	0.2
Butyricimonas	Daytime napping	rs71428626	G	T	-0.13319	0.028991	0.07256	4.8e-06	-0.00395	0.002426	0.068395	0.1
Butyricimonas	Daytime napping	rs72814525	A	G	0.066415	0.014977	0.3231	8.25e-06	0.000282	0.00131	0.316288	0.82
Butyricimonas	Daytime napping	rs78453362	A	G	-0.14948	0.032707	0.05765	4.06e-06	0.002353	0.00275	0.053425	0.4
Butyricimonas	Daytime napping	rs9657374	C	T	0.068072	0.014817	0.3022	4.5e-06	0.001277	0.001322	0.30491	0.29
Butyricimonas	Daytime sleepiness	rs11228830	A	G	0.135265	0.029841	0.07058	6.55e-06	0.002679	0.002018	0.070565	0.19
Butyricimonas	Daytime sleepiness	rs113054641	G	A	-0.14488	0.027457	0.08449	1.74e-07	0.000848	0.002055	0.067505	0.68
Butyricimonas	Daytime sleepiness	rs12304031	G	A	-0.08628	0.019685	0.1292	6.7e-06	-0.0015	0.00154	0.133476	0.34
Butyricimonas	Daytime sleepiness	rs12458763	A	C	0.122037	0.026959	0.07157	6.37e-06	0.000841	0.001953	0.07574	0.66
Butyricimonas	Daytime sleepiness	rs1862649	G	A	0.113124	0.024818	0.09145	4.76e-06	0.002202	0.001817	0.088745	0.23
Butyricimonas	Daytime sleepiness	rs2114713	G	T	0.062721	0.0139	0.4513	6.88e-06	0.000667	0.001047	0.417074	0.52
Butyricimonas	Daytime sleepiness	rs62130338	G	A	-0.07326	0.015832	0.7376	3.9e-06	-0.0026	0.001246	0.226638	0.036
Butyricimonas	Daytime sleepiness	rs62390301	T	C	-0.0873	0.017489	0.1829	7.42e-07	-0.00168	0.001297	0.195275	0.18
Butyricimonas	Daytime sleepiness	rs7083431	A	C	0.070354	0.014444	0.3549	8.85e-07	0.000399	0.001083	0.353491	0.68
Butyricimonas	Daytime sleepiness	rs71428626	G	T	-0.13319	0.028991	0.07256	4.8e-06	-0.00429	0.00206	0.068387	0.034
Butyricimonas	Daytime sleepiness	rs72814525	A	G	0.066415	0.014977	0.3231	8.25e-06	0.000896	0.001111	0.316315	0.42
Butyricimonas	Daytime sleepiness	rs78453362	A	G	-0.14948	0.032707	0.05765	4.06e-06	0.001545	0.002335	0.053419	0.49
Butyricimonas	Daytime sleepiness	rs9657374	C	T	0.068072	0.014817	0.3022	4.5e-06	0.001964	0.001121	0.304907	0.075
Butyricimonas	Daytime sleepiness adjusted for BMI	rs11228830	A	G	0.135265	0.029841	0.07058	6.55e-06	0.002716	0.002013	0.070565	0.18
Butyricimonas	Daytime sleepiness adjusted for BMI	rs113054641	G	A	-0.14488	0.027457	0.08449	1.74e-07	0.001274	0.002049	0.067505	0.53
Butyricimonas	Daytime sleepiness adjusted for BMI	rs12304031	G	A	-0.08628	0.019685	0.1292	6.7e-06	-0.0015	0.001536	0.133476	0.33
Butyricimonas	Daytime sleepiness adjusted for BMI	rs12458763	A	C	0.122037	0.026959	0.07157	6.37e-06	0.000988	0.001947	0.07574	0.6
Butyricimonas	Daytime sleepiness adjusted for BMI	rs1862649	G	A	0.113124	0.024818	0.09145	4.76e-06	0.002134	0.001812	0.088745	0.25
Butyricimonas	Daytime sleepiness adjusted for BMI	rs2114713	G	T	0.062721	0.0139	0.4513	6.88e-06	0.000694	0.001044	0.417074	0.5
Butyricimonas	Daytime sleepiness adjusted for BMI	rs62130338	G	A	-0.07326	0.015832	0.7376	3.9e-06	-0.00251	0.001243	0.226638	0.042
Butyricimonas	Daytime sleepiness adjusted for BMI	rs62390301	T	C	-0.0873	0.017489	0.1829	7.42e-07	-0.00168	0.001293	0.195275	0.18
Butyricimonas	Daytime sleepiness adjusted for BMI	rs7083431	A	C	0.070354	0.014444	0.3549	8.85e-07	0.000244	0.00108	0.353491	0.79
Butyricimonas	Daytime sleepiness adjusted for BMI	rs71428626	G	T	-0.13319	0.028991	0.07256	4.8e-06	-0.00446	0.002054	0.068387	0.028
Butyricimonas	Daytime sleepiness adjusted for BMI	rs72814525	A	G	0.066415	0.014977	0.3231	8.25e-06	0.00089	0.001108	0.316315	0.42
Butyricimonas	Daytime sleepiness adjusted for BMI	rs78453362	A	G	-0.14948	0.032707	0.05765	4.06e-06	0.00121	0.002328	0.053419	0.58
Butyricimonas	Daytime sleepiness adjusted for BMI	rs9657374	C	T	0.068072	0.014817	0.3022	4.5e-06	0.00166	0.001118	0.304907	0.13
Butyricimonas	Long sleep duration	rs11228830	A	G	0.135265	0.029841	0.07058	6.55e-06	-0.00213	0.002378	0.070566	0.37
Butyricimonas	Long sleep duration	rs113054641	G	A	-0.14488	0.027457	0.08449	1.74e-07	-0.00037	0.002423	0.067528	0.86
Butyricimonas	Long sleep duration	rs12304031	G	A	-0.08628	0.019685	0.1292	6.7e-06	-0.00386	0.001816	0.133466	0.034
Butyricimonas	Long sleep duration	rs12458763	A	C	0.122037	0.026959	0.07157	6.37e-06	0.005885	0.002302	0.075739	0.012
Butyricimonas	Long sleep duration	rs1862649	G	A	0.113124	0.024818	0.09145	4.76e-06	-0.00136	0.002142	0.088761	0.49
Butyricimonas	Long sleep duration	rs2114713	G	T	0.062721	0.0139	0.4513	6.88e-06	0.001111	0.001235	0.417137	0.37
Butyricimonas	Long sleep duration	rs62130338	G	A	-0.07326	0.015832	0.7376	3.9e-06	-0.00194	0.001469	0.226642	0.17
Butyricimonas	Long sleep duration	rs62390301	T	C	-0.0873	0.017489	0.1829	7.42e-07	-0.00024	0.001528	0.195246	0.83
Butyricimonas	Long sleep duration	rs7083431	A	C	0.070354	0.014444	0.3549	8.85e-07	0.001768	0.001276	0.353487	0.2
Butyricimonas	Long sleep duration	rs71428626	G	T	-0.13319	0.028991	0.07256	4.8e-06	-0.00395	0.002426	0.068395	0.1
Butyricimonas	Long sleep duration	rs72814525	A	G	0.066415	0.014977	0.3231	8.25e-06	0.000282	0.00131	0.316288	0.82
Butyricimonas	Long sleep duration	rs78453362	A	G	-0.14948	0.032707	0.05765	4.06e-06	0.002353	0.00275	0.053425	0.4
Butyricimonas	Long sleep duration	rs9657374	C	T	0.068072	0.014817	0.3022	4.5e-06	0.001277	0.001322	0.30491	0.29
Coprococcus 1	Short sleep duration	rs1010560	C	A	0.058023	0.012272	0.2962	1.96e-06	-0.00063	0.001045	0.303486	0.54
Coprococcus 1	Short sleep duration	rs12794898	G	T	0.09033	0.019721	0.09443	4.92e-06	0.00228	0.001761	0.083945	0.2
Coprococcus 1	Short sleep duration	rs1519491	T	C	0.04992	0.011356	0.4085	8.95e-06	-0.00302	0.000973	0.413384	0.002
Coprococcus 1	Short sleep duration	rs1576241	A	G	-0.05103	0.010953	0.4394	3.33e-06	0.001157	0.000962	0.47337	0.24
Coprococcus 1	Short sleep duration	rs1762123	C	T	-0.08915	0.019855	0.07157	8.01e-06	-0.00018	0.002107	0.056494	0.91
Coprococcus 1	Short sleep duration	rs2907920	A	G	0.056117	0.012682	0.7097	7.65e-06	-4.67754e-06	0.001069	0.282565	0.97
Coprococcus 1	Short sleep duration	rs4277593	G	A	-0.05856	0.010991	0.4831	1.14e-07	0.002814	0.00096	0.500781	0.0038
Coprococcus 1	Short sleep duration	rs56405618	A	G	-0.08963	0.018651	0.1113	1.57e-06	0.002089	0.001604	0.100877	0.2
Coprococcus 1	Short sleep duration	rs73031725	T	C	0.167591	0.035522	0.06064	1.98e-06	-0.00053	0.002409	0.041718	0.82
Coprococcus 1	Short sleep duration	rs73167075	T	C	0.057314	0.012757	0.2396	8.57e-06	0.000795	0.001133	0.234454	0.46
Coprococcus 1	Short sleep duration	rs74101919	T	C	-0.0719	0.014465	0.1869	1.03e-06	-0.00025	0.001235	0.185297	0.88
Coprococcus 1	Short sleep duration	rs946513	C	T	0.205899	0.046002	0.9453	8.62e-06	-0.00306	0.002058	0.06313	0.13
Eisenbergiella	Daytime napping	rs11027642	C	T	0.129006	0.028484	0.1243	4.92e-06	-0.0013	0.001848	0.122955	0.47
Eisenbergiella	Daytime napping	rs11079158	T	C	0.100627	0.022546	0.2197	7.35e-06	0.003502	0.001422	0.243626	0.013
Eisenbergiella	Daytime napping	rs11938607	T	C	0.097813	0.021664	0.7366	8.22e-06	0.000723	0.001446	0.227577	0.64
Eisenbergiella	Daytime napping	rs12257723	A	C	-0.09527	0.021157	0.339	8.85e-06	-0.00232	0.001354	0.278747	0.082
Eisenbergiella	Daytime napping	rs12710729	C	A	0.089338	0.019907	0.3708	9.84e-06	0.002159	0.001275	0.346155	0.097
Eisenbergiella	Daytime napping	rs13258851	A	G	0.137001	0.030212	0.08549	7.75e-06	-0.00045	0.002011	0.101776	0.81
Eisenbergiella	Daytime napping	rs1508033	A	C	0.091546	0.019579	0.3499	3.23e-06	0.001331	0.001273	0.362405	0.33
Eisenbergiella	Daytime napping	rs1553971	T	G	0.120965	0.026305	0.161	5.27e-06	-0.00141	0.001695	0.153913	0.38
Eisenbergiella	Daytime napping	rs2683098	C	T	0.107319	0.022515	0.7763	2.24e-06	-0.00056	0.001487	0.21483	0.73
Eisenbergiella	Daytime napping	rs3812426	G	A	0.106447	0.022416	0.7922	2.72e-06	0.003565	0.001441	0.231284	0.016
Eisenbergiella	Daytime napping	rs4462860	G	A	0.093907	0.02011	0.3439	4.16e-06	0.000555	0.001297	0.339731	0.66
Clostridium sensu stricto 1	Daytime sleepiness	rs11264403	G	A	-0.13906	0.033445	0.03976	7.76e-06	-0.00289	0.005454	0.045445	0.61
Clostridium sensu stricto 1	Daytime sleepiness	rs115807074	A	G	-0.22736	0.049258	0.0497	4.32e-06	0.002715	0.005395	0.046915	0.59
Clostridium sensu stricto 1	Daytime sleepiness	rs116847295	C	T	0.110021	0.024603	0.07555	4.58e-06	0.00168	0.004845	0.059136	0.72
Clostridium sensu stricto 1	Daytime sleepiness	rs12341505	G	A	0.081072	0.018012	0.1113	4.82e-06	-0.00332	0.00326	0.140294	0.31
Clostridium sensu stricto 1	Daytime sleepiness	rs2795528	G	A	-0.18431	0.03922	0.04871	2.72e-06	-0.01278	0.004853	0.05745	0.0079
Clostridium sensu stricto 1	Daytime sleepiness	rs2817172	C	T	0.058139	0.012449	0.4125	2.77e-06	-0.00026	0.002355	0.369617	0.9
Clostridium sensu stricto 1	Daytime sleepiness	rs550843	T	C	-0.07832	0.016921	0.1491	2.05e-06	-0.00061	0.003485	0.123787	0.88
Clostridium sensu stricto 1	Daytime sleepiness adjusted for BMI	rs11264403	G	A	-0.13906	0.033445	0.03976	7.76e-06	0.000874	0.002473	0.045478	0.69
Clostridium sensu stricto 1	Daytime sleepiness adjusted for BMI	rs115807074	A	G	-0.22736	0.049258	0.0497	4.32e-06	-0.002	0.002447	0.046915	0.41
Clostridium sensu stricto 1	Daytime sleepiness adjusted for BMI	rs116847295	C	T	0.110021	0.024603	0.07555	4.58e-06	0.002056	0.002197	0.059146	0.36
Clostridium sensu stricto 1	Daytime sleepiness adjusted for BMI	rs12341505	G	A	0.081072	0.018012	0.1113	4.82e-06	0.003546	0.001478	0.140338	0.017
Clostridium sensu stricto 1	Daytime sleepiness adjusted for BMI	rs2795528	G	A	-0.18431	0.03922	0.04871	2.72e-06	-0.00236	0.002201	0.057455	0.3
Clostridium sensu stricto 1	Daytime sleepiness adjusted for BMI	rs2817172	C	T	0.058139	0.012449	0.4125	2.77e-06	0.001086	0.001068	0.369584	0.32
Clostridium sensu stricto 1	Daytime sleepiness adjusted for BMI	rs550843	T	C	-0.07832	0.016921	0.1491	2.05e-06	-0.00035	0.00158	0.12381	0.84
Defluviitaleaceae UCG-011	Daytime napping	rs112893842	T	C	0.11381	0.023281	0.09742	1.45e-06	0.001875	0.001846	0.126581	0.33
Defluviitaleaceae UCG-011	Daytime napping	rs1582238	T	C	0.080504	0.016726	0.6282	1.57e-06	0.000445	0.001297	0.336634	0.74
Defluviitaleaceae UCG-011	Daytime napping	rs2892880	G	A	0.081776	0.018169	0.2604	6.83e-06	-0.00055	0.001406	0.246499	0.7
Defluviitaleaceae UCG-011	Daytime napping	rs4344384	G	T	0.071598	0.015631	0.5258	4.83e-06	0.002974	0.00122	0.478535	0.013
Defluviitaleaceae UCG-011	Daytime napping	rs4677103	A	G	0.097791	0.019726	0.171	9.6e-07	-0.00058	0.00158	0.198161	0.67
Defluviitaleaceae UCG-011	Daytime napping	rs55658617	T	C	0.174369	0.036223	0.06958	2.15e-06	0.001769	0.00225	0.079033	0.45
Defluviitaleaceae UCG-011	Daytime napping	rs72731813	C	T	-0.14738	0.02938	0.08151	4.33e-07	-0.00076	0.00221	0.085362	0.73
Defluviitaleaceae UCG-011	Daytime napping	rs9608282	T	G	0.142939	0.029979	0.06561	2.52e-06	-0.00018	0.002297	0.078256	0.96
Defluviitaleaceae UCG-011	Daytime napping	rs9725395	A	G	-0.13834	0.029554	0.08748	3.52e-06	-0.00448	0.002259	0.078777	0.043
Victivallis	Sleep duration	rs11899949	G	A	0.130568	0.027624	0.2773	2.77e-06	2.15e-05	0.001209	0.254331	0.99
Victivallis	Sleep duration	rs12512543	A	C	-0.17804	0.037434	0.1213	2.54e-06	-0.00339	0.001624	0.120466	0.046
Victivallis	Sleep duration	rs173120	T	C	0.13381	0.029013	0.7545	7.65e-06	0.00117	0.00123	0.245691	0.31
Victivallis	Sleep duration	rs1882775	A	G	-0.13827	0.031273	0.2237	8.73e-06	-0.00268	0.001328	0.204549	0.042
Victivallis	Sleep duration	rs2546432	T	C	-0.1108	0.024965	0.5338	9.93e-06	0.00062	0.001064	0.46952	0.58
Victivallis	Sleep duration	rs342302	A	G	-0.15275	0.035157	0.159	8.16e-06	-0.00166	0.001479	0.151692	0.28
Victivallis	Sleep duration	rs4764863	G	A	0.121561	0.024606	0.5	8.22e-07	-0.00013	0.001055	0.507198	0.85
Victivallis	Sleep duration	rs4895919	T	C	-0.11692	0.024752	0.5179	2.75e-06	-0.00096	0.00106	0.467952	0.37
Victivallis	Sleep duration	rs56349194	A	G	-0.1585	0.031523	0.16	6.26e-07	0.00101	0.001406	0.170088	0.43
Victivallis	Sleep duration	rs911666	T	C	-0.11858	0.026315	0.3052	7.65e-06	-0.00156	0.001123	0.329584	0.14
Victivallis	Binary chronotype	rs11899949	G	A	0.130568	0.027624	0.2773	2.77e-06	-0.00138	0.002593	0.254401	0.55
Victivallis	Binary chronotype	rs12512543	A	C	-0.17804	0.037434	0.1213	2.54e-06	-0.00426	0.003483	0.120482	0.2
Victivallis	Binary chronotype	rs173120	T	C	0.13381	0.029013	0.7545	7.65e-06	0.001647	0.002639	0.24556	0.58
Victivallis	Binary chronotype	rs1882775	A	G	-0.13827	0.031273	0.2237	8.73e-06	-0.00082	0.002844	0.204967	0.74
Victivallis	Binary chronotype	rs2546432	T	C	-0.1108	0.024965	0.5338	9.93e-06	-0.00019	0.002282	0.469266	0.94
Victivallis	Binary chronotype	rs342302	A	G	-0.15275	0.035157	0.159	8.16e-06	-0.00165645	0.003173	0.15176	0.98
Victivallis	Binary chronotype	rs4764863	G	A	0.121561	0.024606	0.5	8.22e-07	0.00254	0.002264	0.50723	0.24
Victivallis	Binary chronotype	rs4895919	T	C	-0.11692	0.024752	0.5179	2.75e-06	-0.00188	0.002276	0.468075	0.43
Victivallis	Binary chronotype	rs56349194	A	G	-0.1585	0.031523	0.16	6.26e-07	-0.00761	0.003013	0.170084	0.014
Victivallis	Binary chronotype	rs911666	T	C	-0.11858	0.026315	0.3052	7.65e-06	-0.00367	0.002408	0.329341	0.12
Collinsella	Daytime sleepiness	rs10890671	T	C	-0.05374	0.011885	0.4732	6.52e-06	-0.00207	0.001031	0.485428	0.044
Collinsella	Daytime sleepiness	rs11597285	G	T	-0.05379	0.012055	0.4245	9.38e-06	0.001215	0.001039	0.433894	0.27
Collinsella	Daytime sleepiness	rs1496626	T	C	-0.07223	0.01616	0.1541	6.78e-06	-0.0025	0.001522	0.13433	0.1
Collinsella	Daytime sleepiness	rs149807560	C	A	-0.10426	0.023584	0.08946	7.1e-06	0.000211	0.001967	0.074332	0.92
Collinsella	Daytime sleepiness	rs2103510	G	A	0.078655	0.016822	0.1312	2.42e-06	0.000375	0.001519	0.132805	0.81
Collinsella	Daytime sleepiness	rs62448871	C	A	-0.05403	0.012032	0.4612	6.78e-06	-0.00157	0.00104	0.42725	0.12
Collinsella	Daytime sleepiness	rs73052258	G	A	0.093018	0.020266	0.09642	1.72e-06	0.000577	0.001736	0.098075	0.74
Collinsella	Daytime sleepiness	rs75672793	A	G	-0.10891	0.024052	0.07058	6.14e-06	-0.00184	0.001918	0.07986	0.35
Collinsella	Daytime sleepiness	rs9541268	C	A	0.09597	0.019731	0.09642	8.79e-07	0.001066	0.001593	0.11872	0.52
Collinsella	Daytime sleepiness adjusted for BMI	rs10890671	T	C	-0.05374	0.011885	0.4732	6.52e-06	-0.00196	0.001028	0.485428	0.055
Collinsella	Daytime sleepiness adjusted for BMI	rs11597285	G	T	-0.05379	0.012055	0.4245	9.38e-06	0.001002	0.001036	0.433894	0.36
Collinsella	Daytime sleepiness adjusted for BMI	rs1496626	T	C	-0.07223	0.01616	0.1541	6.78e-06	-0.00256	0.001518	0.13433	0.09
Collinsella	Daytime sleepiness adjusted for BMI	rs149807560	C	A	-0.10426	0.023584	0.08946	7.1e-06	5.84e-05	0.001961	0.074332	0.98
Collinsella	Daytime sleepiness adjusted for BMI	rs2103510	G	A	0.078655	0.016822	0.1312	2.42e-06	0.000288	0.001514	0.132805	0.85
Collinsella	Daytime sleepiness adjusted for BMI	rs62448871	C	A	-0.05403	0.012032	0.4612	6.78e-06	-0.00196	0.001037	0.42725	0.055
Collinsella	Daytime sleepiness adjusted for BMI	rs73052258	G	A	0.093018	0.020266	0.09642	1.72e-06	0.00071	0.001731	0.098075	0.68
Collinsella	Daytime sleepiness adjusted for BMI	rs75672793	A	G	-0.10891	0.024052	0.07058	6.14e-06	-0.00182	0.001912	0.07986	0.36
Collinsella	Daytime sleepiness adjusted for BMI	rs9541268	C	A	0.09597	0.019731	0.09642	8.79e-07	0.001185	0.001588	0.11872	0.47
Collinsella	Short sleep duration	rs10890671	T	C	-0.05374	0.011885	0.4732	6.52e-06	-0.00153	0.00096	0.485509	0.11
Collinsella	Short sleep duration	rs11597285	G	T	-0.05379	0.012055	0.4245	9.38e-06	-0.00122	0.000968	0.433841	0.21
Collinsella	Short sleep duration	rs1496626	T	C	-0.07223	0.01616	0.1541	6.78e-06	0.001179	0.001418	0.13421	0.42
Collinsella	Short sleep duration	rs149807560	C	A	-0.10426	0.023584	0.08946	7.1e-06	-0.00035	0.001832	0.074381	0.88
Collinsella	Short sleep duration	rs2103510	G	A	0.078655	0.016822	0.1312	2.42e-06	0.000578	0.001415	0.132786	0.67
Collinsella	Short sleep duration	rs62448871	C	A	-0.05403	0.012032	0.4612	6.78e-06	-0.00147	0.000968	0.427237	0.13
Collinsella	Short sleep duration	rs73052258	G	A	0.093018	0.020266	0.09642	1.72e-06	-0.00187	0.001617	0.098157	0.25
Collinsella	Short sleep duration	rs75672793	A	G	-0.10891	0.024052	0.07058	6.14e-06	-0.0039	0.001785	0.080006	0.027
Collinsella	Short sleep duration	rs9541268	C	A	0.09597	0.019731	0.09642	8.79e-07	0.002489	0.001484	0.11849	0.092
Coprococcus 2	Daytime sleepiness	rs10070053	A	G	0.059431	0.013538	0.4076	7.65e-06	-0.00034	0.001055	0.406736	0.77
Coprococcus 2	Daytime sleepiness	rs12634070	T	C	0.073649	0.016492	0.1928	9.95e-06	0.002874	0.001263	0.215321	0.021
Coprococcus 2	Daytime sleepiness	rs2482516	C	T	0.075441	0.016462	0.2256	4.72e-06	0.001888	0.001284	0.205365	0.13
Coprococcus 2	Daytime sleepiness	rs35890118	A	G	-0.06654	0.014766	0.3171	8.26e-06	-0.0004	0.001149	0.279571	0.69
Coprococcus 2	Daytime sleepiness	rs61823518	A	C	-0.09554	0.021572	0.09543	6.68e-06	7.04e-05	0.001705	0.105916	0.94
Coprococcus 2	Daytime sleepiness	rs6677933	C	T	-0.08044	0.016422	0.2416	1.19e-06	-0.00027	0.001254	0.220396	0.85
Coprococcus 2	Daytime sleepiness	rs72680320	T	C	-0.06494	0.013919	0.4135	2.27e-06	-0.00184	0.001039	0.43613	0.086
Coprococcus 2	Daytime sleepiness	rs9426473	A	G	0.072736	0.016166	0.2793	6.31e-06	0.000967	0.00126	0.214616	0.46
Coprococcus 2	Daytime sleepiness adjusted for BMI	rs10070053	A	G	0.059431	0.013538	0.4076	7.65e-06	-0.00037	0.001052	0.406736	0.73
Coprococcus 2	Daytime sleepiness adjusted for BMI	rs12634070	T	C	0.073649	0.016492	0.1928	9.95e-06	0.002851	0.001259	0.215321	0.022
Coprococcus 2	Daytime sleepiness adjusted for BMI	rs2482516	C	T	0.075441	0.016462	0.2256	4.72e-06	0.001959	0.00128	0.205365	0.12
Coprococcus 2	Daytime sleepiness adjusted for BMI	rs35890118	A	G	-0.06654	0.014766	0.3171	8.26e-06	-0.00025	0.001146	0.279571	0.78
Coprococcus 2	Daytime sleepiness adjusted for BMI	rs61823518	A	C	-0.09554	0.021572	0.09543	6.68e-06	4.14e-05	0.0017	0.105916	0.96
Coprococcus 2	Daytime sleepiness adjusted for BMI	rs6677933	C	T	-0.08044	0.016422	0.2416	1.19e-06	-0.00019	0.00125	0.220396	0.89
Coprococcus 2	Daytime sleepiness adjusted for BMI	rs72680320	T	C	-0.06494	0.013919	0.4135	2.27e-06	-0.00171	0.001036	0.43613	0.11
Coprococcus 2	Daytime sleepiness adjusted for BMI	rs9426473	A	G	0.072736	0.016166	0.2793	6.31e-06	0.001002	0.001256	0.214616	0.44
Coprococcus 3	Daytime sleepiness	rs10810043	A	G	0.051552	0.011592	0.6103	9.27e-06	-0.00014	0.001064	0.375446	0.87
Coprococcus 3	Daytime sleepiness	rs11077359	T	C	-0.06454	0.014883	0.8002	9.64e-06	-0.00156	0.001263	0.20973	0.23
Coprococcus 3	Daytime sleepiness	rs11080344	C	T	0.051692	0.011305	0.4742	4.79e-06	0.001789	0.001043	0.452851	0.094
Coprococcus 3	Daytime sleepiness	rs13247359	G	A	0.051211	0.011303	0.4801	7.33e-06	0.001968	0.001029	0.492617	0.052
Coprococcus 3	Daytime sleepiness	rs13394391	C	T	-0.07093	0.015092	0.16	2.2e-06	-0.00076	0.001382	0.168565	0.57
Coprococcus 3	Daytime sleepiness	rs178271	T	C	0.145257	0.029424	0.9473	7.81e-07	0.001947	0.002221	0.058539	0.38
Coprococcus 3	Daytime sleepiness	rs4575475	G	A	0.061951	0.013779	0.7634	7.04e-06	0.002352	0.001239	0.242242	0.057
Coprococcus 3	Daytime sleepiness	rs7521171	G	A	-0.05964	0.012928	0.662	4.32e-06	0.000423	0.001164	0.281001	0.67
Coprococcus 3	Daytime sleepiness	rs8100692	T	C	0.057741	0.011348	0.4274	4.16e-07	0.000776	0.001043	0.424188	0.44
Coprococcus 3	Daytime sleepiness adjusted for BMI	rs10810043	A	G	0.051552	0.011592	0.6103	9.27e-06	-0.00012	0.001061	0.375446	0.89
Coprococcus 3	Daytime sleepiness adjusted for BMI	rs11077359	T	C	-0.06454	0.014883	0.8002	9.64e-06	-0.00152	0.001259	0.20973	0.24
Coprococcus 3	Daytime sleepiness adjusted for BMI	rs11080344	C	T	0.051692	0.011305	0.4742	4.79e-06	0.001818	0.00104	0.452851	0.09
Coprococcus 3	Daytime sleepiness adjusted for BMI	rs13247359	G	A	0.051211	0.011303	0.4801	7.33e-06	0.001863	0.001026	0.492617	0.065
Coprococcus 3	Daytime sleepiness adjusted for BMI	rs13394391	C	T	-0.07093	0.015092	0.16	2.2e-06	-0.00049	0.001378	0.168565	0.71
Coprococcus 3	Daytime sleepiness adjusted for BMI	rs178271	T	C	0.145257	0.029424	0.9473	7.81e-07	0.0021	0.002215	0.058539	0.34
Coprococcus 3	Daytime sleepiness adjusted for BMI	rs4575475	G	A	0.061951	0.013779	0.7634	7.04e-06	0.002228	0.001235	0.242242	0.071
Coprococcus 3	Daytime sleepiness adjusted for BMI	rs7521171	G	A	-0.05964	0.012928	0.662	4.32e-06	0.000365	0.001161	0.281001	0.7
Coprococcus 3	Daytime sleepiness adjusted for BMI	rs8100692	T	C	0.057741	0.011348	0.4274	4.16e-07	0.000759	0.001039	0.424188	0.45
Holdemanella	Daytime napping	rs12513188	G	A	0.090391	0.019528	0.2217	4.65e-06	-0.00105	0.001542	0.195414	0.5
Holdemanella	Daytime napping	rs17586763	T	C	-0.22728	0.051013	0.01789	7.72e-06	-0.00342	0.002991	0.043175	0.22
Holdemanella	Daytime napping	rs1926302	G	A	-0.10797	0.023142	0.1531	7.5e-06	0.002628	0.001837	0.128055	0.15
Holdemanella	Daytime napping	rs34187114	C	A	-0.10451	0.022601	0.166	5.13e-06	0.001453	0.001675	0.156559	0.42
Holdemanella	Daytime napping	rs35228298	G	A	0.093483	0.020289	0.2465	7.3e-06	-0.00224	0.001485	0.214663	0.12
Holdemanella	Daytime napping	rs4541991	T	C	-0.09273	0.019443	0.2356	2.1e-06	4.79e-05	0.001483	0.219799	0.96
Holdemanella	Daytime napping	rs607782	T	C	-0.08542	0.017252	0.6183	7.19e-07	-0.00129	0.001297	0.372599	0.32
Holdemanella	Daytime napping	rs62113381	T	C	-0.10545	0.023203	0.159	5.54e-06	0.001718	0.001702	0.151346	0.28
Holdemanella	Daytime napping	rs73011279	T	C	-0.09617	0.019934	0.2078	1.36e-06	0.002087	0.001469	0.221831	0.17
Holdemanella	Daytime napping	rs75764681	T	C	-0.2831	0.0599	0.06262	1.94e-06	0.004688	0.003008	0.051828	0.12
Holdemanella	Daytime napping	rs8113760	G	A	0.078999	0.01734	0.3519	4.62e-06	-0.00276	0.001271	0.351376	0.023
Rikenellaceae RC9 gut group	Insomnia	rs12501673	A	G	0.116395	0.026225	0.325	6.29e-06	0.000929	0.001447	0.349925	0.54
Rikenellaceae RC9 gut group	Insomnia	rs17032291	T	C	-0.16958	0.036825	0.1412	6.61e-06	0.002487	0.002011	0.141346	0.21
Rikenellaceae RC9 gut group	Insomnia	rs17582787	A	G	-0.15774	0.033992	0.1292	3.55e-06	-0.00321	0.001974	0.145037	0.1
Rikenellaceae RC9 gut group	Insomnia	rs2074881	T	C	-0.14224	0.032391	0.1789	9.45e-06	-0.00086	0.001857	0.168036	0.64
Rikenellaceae RC9 gut group	Insomnia	rs2900503	G	T	-0.17233	0.032667	0.829	1.55e-07	-0.00116	0.001905	0.157809	0.59
Rikenellaceae RC9 gut group	Insomnia	rs2998141	T	C	-0.13635	0.029307	0.7783	4.42e-06	-0.00334	0.001725	0.20493	0.049
Rikenellaceae RC9 gut group	Insomnia	rs4270579	G	A	-0.11802	0.027104	0.6958	5.46e-06	-0.00073	0.001553	0.279174	0.64
Rikenellaceae RC9 gut group	Insomnia	rs4717843	G	T	-0.11938	0.026055	0.3618	4.72e-06	-0.00034	0.001452	0.34708	0.82
Rikenellaceae RC9 gut group	Insomnia	rs7712231	A	G	0.156284	0.035046	0.165	7.97e-06	0.001865	0.001952	0.149016	0.36
Rikenellaceae RC9 gut group	Insomnia	rs80309088	G	A	0.17405	0.038342	0.1292	4.56e-06	0.000427	0.002131	0.119666	0.9
Rikenellaceae RC9 gut group	Insomnia	rs9887954	G	A	-0.11485	0.024901	0.4364	4.81e-06	-0.00118	0.001408	0.421064	0.44
Marvinbryantia	Insomnia	rs11620597	T	C	0.119479	0.027169	0.05268	7.8e-06	0.005297	0.002789	0.066354	0.054
Marvinbryantia	Insomnia	rs1187983	C	T	-0.09355	0.019317	0.1223	2.02e-06	0.001126	0.002025	0.137799	0.51
Marvinbryantia	Insomnia	rs146541147	G	A	0.118845	0.026842	0.07058	6.86e-06	-0.00139	0.002803	0.067185	0.66
Marvinbryantia	Insomnia	rs2724813	A	G	-0.08408	0.016755	0.7992	6.28e-07	-0.00339	0.001818	0.176652	0.055
Marvinbryantia	Insomnia	rs2842896	C	T	-0.06494	0.013115	0.5278	7.25e-07	-0.00099	0.00142	0.504272	0.59
Marvinbryantia	Insomnia	rs2863363	A	G	0.063486	0.013632	0.6322	3.11e-06	0.001302	0.00144	0.361997	0.37
Marvinbryantia	Insomnia	rs3125832	A	C	0.067932	0.015012	0.2624	5.03e-06	0.001136	0.001601	0.248099	0.48
Marvinbryantia	Insomnia	rs61884471	G	A	0.124426	0.024843	0.08449	1.01e-06	-0.00095	0.002654	0.074381	0.78
Marvinbryantia	Insomnia	rs72948274	A	C	-0.12635	0.027221	0.05765	3.26e-06	-0.00071	0.00296	0.057805	0.83
Marvinbryantia	Insomnia	rs8006832	G	T	-0.09524	0.02167	0.1113	6.58e-06	-0.00314	0.002249	0.10667	0.15
Lachnospiraceae UCG-004	Daytime sleepiness	rs11128180	A	G	0.064829	0.014013	0.2237	4.52e-06	-0.00078	0.001213	0.235334	0.5
Lachnospiraceae UCG-004	Daytime sleepiness	rs12072562	T	C	0.133104	0.030357	0.05169	7.07e-06	0.000404	0.002205	0.05942	0.83
Lachnospiraceae UCG-004	Daytime sleepiness	rs12673420	G	A	0.055435	0.011838	0.4414	2.98e-06	0.000409	0.001044	0.423896	0.67
Lachnospiraceae UCG-004	Daytime sleepiness	rs12747809	G	A	-0.0622	0.012568	0.66	8.65e-07	0.00059	0.001107	0.315913	0.54
Lachnospiraceae UCG-004	Daytime sleepiness	rs12894272	A	G	0.057979	0.012523	0.6998	4.34e-06	0.000802	0.001098	0.325941	0.48
Lachnospiraceae UCG-004	Daytime sleepiness	rs233486	A	G	-0.07991	0.017766	0.8757	6.28e-06	-0.00149	0.00151	0.134893	0.34
Lachnospiraceae UCG-004	Daytime sleepiness	rs2444793	C	T	-0.05424	0.011819	0.5298	4.77e-06	-3.34139e-06	0.001036	0.472403	0.97
Lachnospiraceae UCG-004	Daytime sleepiness	rs2726805	A	G	0.05484	0.012084	0.4085	6.3e-06	0.001984	0.001056	0.390717	0.06
Lachnospiraceae UCG-004	Daytime sleepiness	rs2882478	G	A	-0.05771	0.011834	0.4553	1.21e-06	0.000937	0.001042	0.445195	0.39
Lachnospiraceae UCG-004	Daytime sleepiness	rs35182105	A	G	-0.10972	0.024221	0.07256	4.87e-06	0.003263	0.002019	0.071623	0.1
Lachnospiraceae UCG-004	Daytime sleepiness	rs6656451	C	T	-0.05436	0.011947	0.5606	5.57e-06	0.002312	0.001034	0.446373	0.025
Lachnospiraceae UCG-004	Daytime sleepiness	rs7629954	A	G	0.108441	0.023825	0.06859	5.77e-06	-0.00314	0.001999	0.071307	0.1
Lachnospiraceae UCG-004	Short sleep duration	rs11128180	A	G	0.064829	0.014013	0.2237	4.52e-06	-0.00176	0.00113	0.235291	0.12
Lachnospiraceae UCG-004	Short sleep duration	rs12072562	T	C	0.133104	0.030357	0.05169	7.07e-06	0.000305	0.002055	0.059391	0.89
Lachnospiraceae UCG-004	Short sleep duration	rs12673420	G	A	0.055435	0.011838	0.4414	2.98e-06	-0.00014	0.000973	0.423711	0.86
Lachnospiraceae UCG-004	Short sleep duration	rs12747809	G	A	-0.0622	0.012568	0.66	8.65e-07	0.000924	0.001031	0.315897	0.36
Lachnospiraceae UCG-004	Short sleep duration	rs12894272	A	G	0.057979	0.012523	0.6998	4.34e-06	-0.00192	0.001023	0.325922	0.065
Lachnospiraceae UCG-004	Short sleep duration	rs233486	A	G	-0.07991	0.017766	0.8757	6.28e-06	-0.00107	0.001407	0.134919	0.41
Lachnospiraceae UCG-004	Short sleep duration	rs2444793	C	T	-0.05424	0.011819	0.5298	4.77e-06	0.00047	0.000965	0.472286	0.61
Lachnospiraceae UCG-004	Short sleep duration	rs2726805	A	G	0.05484	0.012084	0.4085	6.3e-06	-0.00078	0.000983	0.391065	0.42
Lachnospiraceae UCG-004	Short sleep duration	rs2882478	G	A	-0.05771	0.011834	0.4553	1.21e-06	0.000538	0.000971	0.445331	0.58
Lachnospiraceae UCG-004	Short sleep duration	rs35182105	A	G	-0.10972	0.024221	0.07256	4.87e-06	0.000482	0.00188	0.071643	0.78
Lachnospiraceae UCG-004	Short sleep duration	rs6656451	C	T	-0.05436	0.011947	0.5606	5.57e-06	0.002956	0.000964	0.446621	0.0023
Lachnospiraceae UCG-004	Short sleep duration	rs7629954	A	G	0.108441	0.023825	0.06859	5.77e-06	-0.0005	0.001859	0.071484	0.8
Lachnospiraceae UCG-010	Daytime napping	rs10414815	T	C	0.10453	0.023025	0.8807	4.24e-06	0.001477	0.001927	0.119968	0.41
Lachnospiraceae UCG-010	Daytime napping	rs11192447	A	G	0.126592	0.024345	0.07455	4.69e-07	0.006766	0.00253	0.061937	0.0075
Lachnospiraceae UCG-010	Daytime napping	rs12346653	C	T	0.065769	0.013957	0.2744	2.7e-06	-0.00177	0.001425	0.241988	0.21
Lachnospiraceae UCG-010	Daytime napping	rs17730011	G	A	-0.07024	0.015706	0.2187	7.85e-06	-0.00307	0.001595	0.179717	0.054
Lachnospiraceae UCG-010	Daytime napping	rs2833528	C	T	-0.05621	0.012776	0.6392	9.92e-06	-0.00313	0.001262	0.367738	0.0095
Lachnospiraceae UCG-010	Daytime napping	rs336138	G	T	0.077954	0.017187	0.163	7.48e-06	0.002969	0.001645	0.164173	0.083
Lachnospiraceae UCG-010	Daytime napping	rs4576377	A	C	-0.0572	0.012704	0.6163	7.63e-06	-0.00027	0.001247	0.391383	0.82
Lachnospiraceae UCG-010	Daytime napping	rs72894957	G	A	0.222263	0.048643	0.04771	5.68e-06	-0.00057	0.002882	0.046463	0.86
Lachnospiraceae UCG-010	Daytime napping	rs74315802	G	T	0.086726	0.018348	0.1213	3.19e-06	0.000782	0.001826	0.148455	0.74
Lachnospiraceae UCG-010	Daytime napping	rs9981767	A	C	0.065506	0.013199	0.3161	9.96e-07	0.001108	0.001309	0.319667	0.41
Oscillibacter	Insomnia	rs11627628	T	C	0.143961	0.029022	0.07256	1.01e-06	0.001329	0.002684	0.07756	0.64
Oscillibacter	Insomnia	rs11990279	T	C	-0.08249	0.018046	0.2396	4.94e-06	0.003122	0.001625	0.240412	0.036
Oscillibacter	Insomnia	rs12649930	T	G	0.121589	0.025961	0.09443	4.09e-06	-0.00406	0.002493	0.085811	0.12
Oscillibacter	Insomnia	rs133832	A	C	-0.07955	0.016241	0.3131	1.15e-06	0.001701	0.001485	0.324861	0.28
Oscillibacter	Insomnia	rs16866406	A	G	0.098877	0.02088	0.1392	3.08e-06	-0.00281	0.002011	0.136541	0.17
Oscillibacter	Insomnia	rs16934185	A	G	-0.12957	0.028157	0.1044	4.38e-06	-0.00253	0.002415	0.089766	0.32
Oscillibacter	Insomnia	rs234108	A	G	0.074955	0.015263	0.4801	9.16e-07	-0.00162	0.001389	0.478501	0.23
Oscillibacter	Insomnia	rs36095275	C	T	-0.07524	0.015686	0.3618	1.4e-06	0.000861	0.001442	0.37536	0.47
Oscillibacter	Insomnia	rs4506202	A	G	-0.07113	0.015226	0.4841	3.21e-06	-0.00115	0.001396	0.537356	0.42
Oscillibacter	Insomnia	rs61883564	A	G	-0.10135	0.022102	0.1243	3.39e-06	-0.00049	0.002038	0.134743	0.8
Oscillibacter	Insomnia	rs62206502	C	A	-0.06814	0.015135	0.5408	6.6e-06	0.001252	0.001394	0.456725	0.35
Oscillibacter	Insomnia	rs75453768	G	T	0.12212	0.026863	0.08648	5.35e-06	-0.00159	0.002455	0.092981	0.58
Oscillibacter	Insomnia	rs761240	T	G	-0.17664	0.038881	0.9334	2.04e-06	0.00445	0.002626	0.074585	0.097
Oscillibacter	Insomnia	rs9393920	A	G	-0.07447	0.015108	0.5646	9.92e-07	0.003598	0.001386	0.469769	0.0078
Oscillibacter	Sleep duration	rs11627628	T	C	0.143961	0.029022	0.07256	1.01e-06	8.08e-05	0.004394	0.07756	0.99
Oscillibacter	Sleep duration	rs11990279	T	C	-0.08249	0.018046	0.2396	4.94e-06	-0.00833	0.002659	0.240412	0.0017
Oscillibacter	Sleep duration	rs12649930	T	G	0.121589	0.025961	0.09443	4.09e-06	-0.00128	0.004088	0.085811	0.8
Oscillibacter	Sleep duration	rs133832	A	C	-0.07955	0.016241	0.3131	1.15e-06	-0.0042	0.00243	0.324861	0.095
Oscillibacter	Sleep duration	rs16866406	A	G	0.098877	0.02088	0.1392	3.08e-06	0.002433	0.00329	0.136541	0.44
Oscillibacter	Sleep duration	rs16934185	A	G	-0.12957	0.028157	0.1044	4.38e-06	-0.00057	0.003957	0.089766	0.83
Oscillibacter	Sleep duration	rs234108	A	G	0.074955	0.015263	0.4801	9.16e-07	0.004516	0.002272	0.478501	0.05
Oscillibacter	Sleep duration	rs36095275	C	T	-0.07524	0.015686	0.3618	1.4e-06	-0.00226	0.002361	0.37536	0.34
Oscillibacter	Sleep duration	rs4506202	A	G	-0.07113	0.015226	0.4841	3.21e-06	0.001494	0.002284	0.537356	0.53
Oscillibacter	Sleep duration	rs61883564	A	G	-0.10135	0.022102	0.1243	3.39e-06	4.82e-05	0.003331	0.134743	1
Oscillibacter	Sleep duration	rs62206502	C	A	-0.06814	0.015135	0.5408	6.6e-06	-0.00098	0.002283	0.456725	0.62
Oscillibacter	Sleep duration	rs75453768	G	T	0.12212	0.026863	0.08648	5.35e-06	-0.00136	0.004013	0.092981	0.71
Oscillibacter	Sleep duration	rs761240	T	G	-0.17664	0.038881	0.9334	2.04e-06	-0.00712	0.004308	0.074585	0.098
Oscillibacter	Short sleep duration	rs11627628	T	C	0.143961	0.029022	0.07256	1.01e-06	-0.00048	0.001861	0.077606	0.81
Oscillibacter	Short sleep duration	rs11990279	T	C	-0.08249	0.018046	0.2396	4.94e-06	0.00175	0.001126	0.240701	0.12
Oscillibacter	Short sleep duration	rs12649930	T	G	0.121589	0.025961	0.09443	4.09e-06	-0.00116	0.001731	0.085957	0.51
Oscillibacter	Short sleep duration	rs133832	A	C	-0.07955	0.016241	0.3131	1.15e-06	0.001302	0.001029	0.324867	0.21
Oscillibacter	Short sleep duration	rs16866406	A	G	0.098877	0.02088	0.1392	3.08e-06	0.001047	0.001394	0.136523	0.49
Oscillibacter	Short sleep duration	rs16934185	A	G	-0.12957	0.028157	0.1044	4.38e-06	0.001416	0.001676	0.089771	0.39
Oscillibacter	Short sleep duration	rs234108	A	G	0.074955	0.015263	0.4801	9.16e-07	-0.00063	0.000963	0.478071	0.48
Oscillibacter	Short sleep duration	rs36095275	C	T	-0.07524	0.015686	0.3618	1.4e-06	0.001608	0.001	0.375337	0.1
Oscillibacter	Short sleep duration	rs4506202	A	G	-0.07113	0.015226	0.4841	3.21e-06	9.55e-05	0.000967	0.537257	0.91
Oscillibacter	Short sleep duration	rs61883564	A	G	-0.10135	0.022102	0.1243	3.39e-06	-0.00082	0.001411	0.134832	0.54
Oscillibacter	Short sleep duration	rs62206502	C	A	-0.06814	0.015135	0.5408	6.6e-06	-0.001	0.000967	0.457022	0.32
Oscillibacter	Short sleep duration	rs75453768	G	T	0.12212	0.026863	0.08648	5.35e-06	0.000891	0.0017	0.093005	0.59
Oscillibacter	Short sleep duration	rs761240	T	G	-0.17664	0.038881	0.9334	2.04e-06	0.005822	0.001825	0.074544	0.0014
Oscillibacter	Short sleep duration	rs9393920	A	G	-0.07447	0.015108	0.5646	9.92e-07	0.002869	0.000962	0.469968	0.0025
Oxalobacter	Daytime napping	rs10464997	G	A	0.137691	0.02948	0.1531	3.3e-06	0.004787	0.001792	0.134674	0.0069
Oxalobacter	Daytime napping	rs11108500	A	G	-0.1991	0.042733	0.07654	3.74e-06	4.1e-05	0.002419	0.067089	0.98
Oxalobacter	Daytime napping	rs111966731	T	C	0.213114	0.047162	0.07157	7.3e-06	0.005848	0.002538	0.061093	0.024
Oxalobacter	Daytime napping	rs12002250	A	C	0.217122	0.046632	0.05964	1.42e-06	-0.0042	0.002651	0.056496	0.11
Oxalobacter	Daytime napping	rs1569853	T	C	-0.13808	0.029698	0.1382	3.65e-06	-0.00223	0.001679	0.154386	0.18
Oxalobacter	Daytime napping	rs36057338	G	T	0.207847	0.042144	0.07555	8.8e-07	0.0015	0.0024	0.068632	0.53
Oxalobacter	Daytime napping	rs3862635	C	T	-0.17214	0.039403	0.07853	9.19e-06	-0.00511	0.002488	0.063984	0.039
Oxalobacter	Daytime napping	rs4428215	G	A	0.130293	0.024224	0.2604	7.51e-08	0.003506	0.001452	0.225005	0.016
Oxalobacter	Daytime napping	rs6000536	C	T	-0.13099	0.02538	0.2107	2.06e-07	-0.0014	0.001526	0.200205	0.37
Oxalobacter	Daytime napping	rs6993398	G	A	0.127217	0.027885	0.1531	7.13e-06	0.000687	0.001744	0.141201	0.69
Oxalobacter	Daytime napping	rs736744	C	T	0.117882	0.021126	0.5845	2.57e-08	-0.00101	0.001243	0.394892	0.42
Oxalobacter	Daytime sleepiness	rs10464997	G	A	0.137691	0.02948	0.1531	3.3e-06	0.003535	0.00152	0.134706	0.023
Oxalobacter	Daytime sleepiness	rs11108500	A	G	-0.1991	0.042733	0.07654	3.74e-06	-0.0039	0.002053	0.067072	0.06
Oxalobacter	Daytime sleepiness	rs111966731	T	C	0.213114	0.047162	0.07157	7.3e-06	0.002199	0.002152	0.061091	0.31
Oxalobacter	Daytime sleepiness	rs12002250	A	C	0.217122	0.046632	0.05964	1.42e-06	0.001702	0.00225	0.056496	0.47
Oxalobacter	Daytime sleepiness	rs1569853	T	C	-0.13808	0.029698	0.1382	3.65e-06	0.001193	0.001425	0.154357	0.39
Oxalobacter	Daytime sleepiness	rs36057338	G	T	0.207847	0.042144	0.07555	8.8e-07	0.002813	0.002036	0.068625	0.19
Oxalobacter	Daytime sleepiness	rs3862635	C	T	-0.17214	0.039403	0.07853	9.19e-06	-0.00389	0.002112	0.063966	0.059
Oxalobacter	Daytime sleepiness	rs4428215	G	A	0.130293	0.024224	0.2604	7.51e-08	0.002195	0.001233	0.22501	0.08
Oxalobacter	Daytime sleepiness	rs6000536	C	T	-0.13099	0.02538	0.2107	2.06e-07	-0.00319	0.001294	0.200185	0.012
Oxalobacter	Daytime sleepiness	rs6993398	G	A	0.127217	0.027885	0.1531	7.13e-06	0.000922	0.001479	0.141203	0.59
Oxalobacter	Daytime sleepiness adjusted for BMI	rs10464997	G	A	0.137691	0.02948	0.1531	3.3e-06	0.003335	0.001516	0.134706	0.033
Oxalobacter	Daytime sleepiness adjusted for BMI	rs11108500	A	G	-0.1991	0.042733	0.07654	3.74e-06	-0.00389	0.002047	0.067072	0.059
Oxalobacter	Daytime sleepiness adjusted for BMI	rs111966731	T	C	0.213114	0.047162	0.07157	7.3e-06	0.002095	0.002146	0.061091	0.33
Oxalobacter	Daytime sleepiness adjusted for BMI	rs12002250	A	C	0.217122	0.046632	0.05964	1.42e-06	0.001887	0.002243	0.056496	0.42
Oxalobacter	Daytime sleepiness adjusted for BMI	rs1569853	T	C	-0.13808	0.029698	0.1382	3.65e-06	0.001147	0.001421	0.154357	0.41
Oxalobacter	Daytime sleepiness adjusted for BMI	rs36057338	G	T	0.207847	0.042144	0.07555	8.8e-07	0.002892	0.002031	0.068625	0.17
Oxalobacter	Daytime sleepiness adjusted for BMI	rs3862635	C	T	-0.17214	0.039403	0.07853	9.19e-06	-0.00397	0.002105	0.063966	0.053
Oxalobacter	Daytime sleepiness adjusted for BMI	rs4428215	G	A	0.130293	0.024224	0.2604	7.51e-08	0.002237	0.001229	0.22501	0.074
Oxalobacter	Daytime sleepiness adjusted for BMI	rs6000536	C	T	-0.13099	0.02538	0.2107	2.06e-07	-0.00302	0.00129	0.200185	0.017
Oxalobacter	Daytime sleepiness adjusted for BMI	rs6993398	G	A	0.127217	0.027885	0.1531	7.13e-06	0.00089	0.001475	0.141203	0.6
Parabacteroides	Chronotype	rs114567323	T	C	0.186478	0.04052	0.04672	5.65e-06	-0.00748	0.006325	0.048231	0.19
Parabacteroides	Chronotype	rs115602804	G	A	0.10308	0.022274	0.0666	1.93e-06	-0.01174	0.005858	0.056107	0.046
Parabacteroides	Chronotype	rs4236095	G	A	0.076196	0.015704	0.8748	1.93e-06	-0.00217	0.00391	0.139928	0.53
Parabacteroides	Chronotype	rs60884758	C	T	-0.07027	0.014225	0.165	5.71e-07	0.007188	0.003571	0.174134	0.039
Parabacteroides	Chronotype	rs6657302	T	C	-0.10452	0.022552	0.05169	9.76e-06	-0.00188	0.005732	0.058385	0.63
Parabacteroides	Chronotype	rs7298818	C	T	0.088883	0.02009	0.07654	8.54e-06	-0.00391	0.004813	0.085459	0.44
Parabacteroides	Binary chronotype	rs114567323	T	C	0.186478	0.04052	0.04672	5.65e-06	-0.00265	0.002482	0.048281	0.24
Parabacteroides	Binary chronotype	rs115602804	G	A	0.10308	0.022274	0.0666	1.93e-06	-0.00567	0.002302	0.056049	0.016
Parabacteroides	Binary chronotype	rs4236095	G	A	0.076196	0.015704	0.8748	1.93e-06	-0.00081	0.001535	0.139832	0.57
Parabacteroides	Binary chronotype	rs60884758	C	T	-0.07027	0.014225	0.165	5.71e-07	0.002884	0.001402	0.17412	0.042
Parabacteroides	Binary chronotype	rs6657302	T	C	-0.10452	0.022552	0.05169	9.76e-06	-0.00016	0.002249	0.058482	0.86
Parabacteroides	Binary chronotype	rs7298818	C	T	0.088883	0.02009	0.07654	8.54e-06	-0.00153	0.00189	0.08545	0.43
Odoribacter	Insomnia	rs10093869	A	G	-0.05778	0.012539	0.3757	3.67e-06	0.000233	0.001468	0.340185	0.88
Odoribacter	Insomnia	rs10423795	C	T	0.055069	0.012116	0.5934	6.58e-06	-0.00173	0.001415	0.408118	0.25
Odoribacter	Insomnia	rs28417404	A	G	-0.07269	0.016137	0.169	3.68e-06	0.003202	0.001887	0.160451	0.078
Odoribacter	Insomnia	rs4793970	A	G	-0.05763	0.012915	0.3012	6.03e-06	0.004982	0.001534	0.287038	0.0011
Odoribacter	Insomnia	rs6856150	G	A	0.088192	0.019415	0.8817	6.06e-06	0.000119	0.002354	0.096011	0.97
Odoribacter	Insomnia	rs74553962	T	G	0.121449	0.026411	0.06262	9.49e-06	0.000962	0.002841	0.067182	0.87
Odoribacter	Insomnia	rs77779484	G	A	-0.13349	0.026853	0.05865	6.56e-07	0.002999	0.003056	0.05453	0.34
Odoribacter	Sleep duration	rs10093869	A	G	-0.05778	0.012539	0.3757	3.67e-06	-0.00127	0.002405	0.340185	0.61
Odoribacter	Sleep duration	rs10423795	C	T	0.055069	0.012116	0.5934	6.58e-06	0.001917	0.002314	0.408118	0.41
Odoribacter	Sleep duration	rs28417404	A	G	-0.07269	0.016137	0.169	3.68e-06	-0.00553	0.003084	0.160451	0.085
Odoribacter	Sleep duration	rs4793970	A	G	-0.05763	0.012915	0.3012	6.03e-06	-0.00491	0.002514	0.287038	0.057
Odoribacter	Sleep duration	rs6856150	G	A	0.088192	0.019415	0.8817	6.06e-06	-0.00075	0.003839	0.096011	0.82
Odoribacter	Sleep duration	rs74553962	T	G	0.121449	0.026411	0.06262	9.49e-06	-0.00408	0.004668	0.067182	0.32
Odoribacter	Sleep duration	rs77779484	G	A	-0.13349	0.026853	0.05865	6.56e-07	-0.01198	0.005001	0.05453	0.015
Prevotella 7	Insomnia	rs118038478	A	G	0.205676	0.046892	0.07555	7.85e-06	-0.00171	0.002592	0.077959	0.53
Prevotella 7	Insomnia	rs12124567	A	G	-0.12128	0.027502	0.2624	9.49e-06	-0.00136	0.001543	0.287403	0.39
Prevotella 7	Insomnia	rs12195431	T	C	0.196528	0.044232	0.07853	8.73e-06	-0.00045	0.002694	0.074586	0.85
Prevotella 7	Insomnia	rs2240542	C	T	0.12085	0.026178	0.2575	4.84e-06	0.002927	0.001533	0.282495	0.056
Prevotella 7	Insomnia	rs2918132	C	T	-0.11465	0.025492	0.6322	6.42e-06	-0.00039	0.001443	0.358035	0.81
Prevotella 7	Insomnia	rs430270	A	C	0.139155	0.029706	0.2008	2.87e-06	0.000793	0.001767	0.202371	0.61
Prevotella 7	Insomnia	rs57404562	C	A	0.155486	0.031606	0.1799	6.22e-07	0.002555	0.001771	0.189402	0.16
Prevotella 7	Insomnia	rs79263163	A	C	-0.14398	0.031501	0.1849	7.51e-06	-0.00239	0.001859	0.166617	0.19
Prevotella 7	Insomnia	rs9426434	T	C	-0.12366	0.027851	0.2734	9.72e-06	-4.26881e-05	0.001587	0.267382	0.91
Prevotella 7	Insomnia	rs9608249	A	G	-0.15821	0.033632	0.171	2.07e-06	-0.00304	0.001952	0.148675	0.11
Prevotella 7	Insomnia	rs9959718	G	A	0.133012	0.027536	0.2495	1.9e-06	0.001233	0.001592	0.255818	0.43
Prevotella 7	Chronotype	rs118038478	A	G	0.205676	0.046892	0.07555	7.85e-06	-0.00576	0.005041	0.078015	0.27
Prevotella 7	Chronotype	rs12124567	A	G	-0.12128	0.027502	0.2624	9.49e-06	0.004185	0.002994	0.287777	0.2
Prevotella 7	Chronotype	rs12195431	T	C	0.196528	0.044232	0.07853	8.73e-06	-0.00651	0.005228	0.074574	0.22
Prevotella 7	Chronotype	rs2240542	C	T	0.12085	0.026178	0.2575	4.84e-06	2.12e-05	0.002977	0.282755	0.96
Prevotella 7	Chronotype	rs2918132	C	T	-0.11465	0.025492	0.6322	6.42e-06	0.000913	0.002804	0.358263	0.66
Prevotella 7	Chronotype	rs430270	A	C	0.139155	0.029706	0.2008	2.87e-06	-0.00268	0.003429	0.202464	0.42
Prevotella 7	Chronotype	rs57404562	C	A	0.155486	0.031606	0.1799	6.22e-07	-0.0008	0.003449	0.189182	0.83
Prevotella 7	Chronotype	rs79263163	A	C	-0.14398	0.031501	0.1849	7.51e-06	-0.00422	0.003614	0.166487	0.21
Prevotella 7	Chronotype	rs9426434	T	C	-0.12366	0.027851	0.2734	9.72e-06	0.000335	0.003089	0.267417	0.86
Prevotella 7	Chronotype	rs9608249	A	G	-0.15821	0.033632	0.171	2.07e-06	0.0096	0.003801	0.148723	0.012
Prevotella 7	Chronotype	rs9959718	G	A	0.133012	0.027536	0.2495	1.9e-06	-0.00456	0.003096	0.255665	0.18
Prevotella 7	Binary chronotype	rs118038478	A	G	0.205676	0.046892	0.07555	7.85e-06	-0.00094	0.001979	0.077904	0.67
Prevotella 7	Binary chronotype	rs12124567	A	G	-0.12128	0.027502	0.2624	9.49e-06	0.002451	0.001176	0.287939	0.046
Prevotella 7	Binary chronotype	rs12195431	T	C	0.196528	0.044232	0.07853	8.73e-06	-0.00193	0.002053	0.074514	0.34
Prevotella 7	Binary chronotype	rs2240542	C	T	0.12085	0.026178	0.2575	4.84e-06	-0.00027	0.001169	0.282706	0.83
Prevotella 7	Binary chronotype	rs2918132	C	T	-0.11465	0.025492	0.6322	6.42e-06	4.54e-06	0.001101	0.358322	0.89
Prevotella 7	Binary chronotype	rs430270	A	C	0.139155	0.029706	0.2008	2.87e-06	-0.00089	0.001347	0.202189	0.53
Prevotella 7	Binary chronotype	rs57404562	C	A	0.155486	0.031606	0.1799	6.22e-07	-0.00063	0.001355	0.189147	0.65
Prevotella 7	Binary chronotype	rs79263163	A	C	-0.14398	0.031501	0.1849	7.51e-06	-0.0006	0.00142	0.166312	0.59
Prevotella 7	Binary chronotype	rs9426434	T	C	-0.12366	0.027851	0.2734	9.72e-06	2.93e-05	0.001213	0.267557	0.91
Prevotella 7	Binary chronotype	rs9608249	A	G	-0.15821	0.033632	0.171	2.07e-06	0.003118	0.00149	0.149067	0.036
Prevotella 7	Binary chronotype	rs9959718	G	A	0.133012	0.027536	0.2495	1.9e-06	-0.00134	0.001216	0.255515	0.3
Peptococcus	Daytime sleepiness	rs10031059	T	C	-0.12117	0.022584	0.7793	1.24e-07	-0.00221	0.001222	0.230899	0.069
Peptococcus	Daytime sleepiness	rs11001941	G	A	-0.19561	0.039222	0.06759	1.33e-06	-0.00225	0.002089	0.066663	0.25
Peptococcus	Daytime sleepiness	rs12069354	C	T	0.16763	0.03795	0.0666	9.28e-06	0.001363	0.002102	0.064124	0.49
Peptococcus	Daytime sleepiness	rs2054133	G	A	0.089543	0.018833	0.5258	2.14e-06	0.001787	0.001041	0.512905	0.089
Peptococcus	Daytime sleepiness	rs36121075	A	G	-0.14067	0.030628	0.1282	6.99e-06	0.000241	0.001638	0.111072	0.89
Peptococcus	Daytime sleepiness	rs413827	G	A	0.110229	0.023752	0.2127	3.3e-06	-0.00095	0.001277	0.206129	0.47
Peptococcus	Daytime sleepiness	rs5770862	T	C	0.162018	0.035681	0.0666	3.22e-06	-0.00059	0.001962	0.074958	0.77
Peptococcus	Daytime sleepiness	rs6918730	G	A	0.135311	0.028974	0.9026	1.15e-06	0.00223	0.001633	0.113629	0.17
Peptococcus	Daytime sleepiness	rs7033353	T	G	0.090152	0.018995	0.5805	2.22e-06	0.001792	0.001049	0.3993	0.096
Peptococcus	Daytime sleepiness	rs72850165	T	C	-0.1343	0.030042	0.1083	5.74e-06	-0.00068	0.001653	0.110467	0.67
Peptococcus	Daytime sleepiness	rs74592222	G	A	0.137957	0.030296	0.1173	8.55e-06	0.001084	0.001673	0.10764	0.52
Peptococcus	Daytime sleepiness	rs77681628	C	T	0.200307	0.038733	0.05865	2.69e-07	0.001647	0.002149	0.065239	0.45
Peptococcus	Daytime sleepiness adjusted for BMI	rs10031059	T	C	-0.12117	0.022584	0.7793	1.24e-07	-0.00213	0.001218	0.230899	0.079
Peptococcus	Daytime sleepiness adjusted for BMI	rs11001941	G	A	-0.19561	0.039222	0.06759	1.33e-06	-0.00191	0.002083	0.066663	0.33
Peptococcus	Daytime sleepiness adjusted for BMI	rs12069354	C	T	0.16763	0.03795	0.0666	9.28e-06	0.001536	0.002095	0.064124	0.44
Peptococcus	Daytime sleepiness adjusted for BMI	rs2054133	G	A	0.089543	0.018833	0.5258	2.14e-06	0.001844	0.001038	0.512905	0.076
Peptococcus	Daytime sleepiness adjusted for BMI	rs36121075	A	G	-0.14067	0.030628	0.1282	6.99e-06	0.000197	0.001633	0.111072	0.91
Peptococcus	Daytime sleepiness adjusted for BMI	rs413827	G	A	0.110229	0.023752	0.2127	3.3e-06	-0.00118	0.001273	0.206129	0.36
Peptococcus	Daytime sleepiness adjusted for BMI	rs5770862	T	C	0.162018	0.035681	0.0666	3.22e-06	-0.00043	0.001956	0.074958	0.83
Peptococcus	Daytime sleepiness adjusted for BMI	rs6918730	G	A	0.135311	0.028974	0.9026	1.15e-06	0.002523	0.001628	0.113629	0.12
Peptococcus	Daytime sleepiness adjusted for BMI	rs7033353	T	G	0.090152	0.018995	0.5805	2.22e-06	0.001937	0.001046	0.3993	0.07
Peptococcus	Daytime sleepiness adjusted for BMI	rs72850165	T	C	-0.1343	0.030042	0.1083	5.74e-06	-0.00023	0.001648	0.110467	0.88
Peptococcus	Daytime sleepiness adjusted for BMI	rs74592222	G	A	0.137957	0.030296	0.1173	8.55e-06	0.001086	0.001669	0.10764	0.52
Peptococcus	Daytime sleepiness adjusted for BMI	rs77681628	C	T	0.200307	0.038733	0.05865	2.69e-07	0.001828	0.002143	0.065239	0.4
Ruminiclostridium 6	Long sleep duration	rs10829821	T	C	-0.09761	0.021607	0.08549	3.47e-06	-0.00013	0.001201	0.101868	0.91
Ruminiclostridium 6	Long sleep duration	rs116969552	A	G	-0.16682	0.037668	0.03579	9.16e-06	-0.00139	0.001699	0.047901	0.41
Ruminiclostridium 6	Long sleep duration	rs11992182	A	C	0.06253	0.013788	0.2883	4.65e-06	0.001763	0.000819	0.272097	0.032
Ruminiclostridium 6	Long sleep duration	rs1756364	G	T	0.099919	0.019717	0.1213	2.54e-07	0.002658	0.001325	0.111648	0.042
Ruminiclostridium 6	Long sleep duration	rs2548459	C	T	0.055487	0.012275	0.4702	6.4e-06	0.000615	0.000731	0.533579	0.4
Ruminiclostridium 6	Long sleep duration	rs35362464	C	A	0.072008	0.016539	0.1511	8.99e-06	-0.0004	0.000967	0.170271	0.69
Ruminiclostridium 6	Long sleep duration	rs61060922	T	G	0.15913	0.032228	0.04473	1.09e-06	-0.00301	0.001604	0.053912	0.062
Ruminiclostridium 6	Long sleep duration	rs663262	T	C	-0.13498	0.031071	0.9483	3.39e-06	-0.00041	0.001626	0.052365	0.8
Ruminiclostridium 6	Long sleep duration	rs67479537	T	C	0.118994	0.026487	0.07952	9.3e-06	0.001942	0.001377	0.075815	0.16
Ruminiclostridium 6	Long sleep duration	rs71414120	T	G	0.200894	0.040643	0.07654	1.08e-06	0.001172	0.00155	0.058633	0.44
Ruminiclostridium 6	Long sleep duration	rs72991535	T	G	0.135604	0.029517	0.05964	4.95e-06	0.001124	0.001582	0.056645	0.47
Ruminiclostridium 6	Long sleep duration	rs73176030	T	C	0.058665	0.013208	0.3181	7.29e-06	0.000883	0.000773	0.327988	0.25
Ruminiclostridium 6	Long sleep duration	rs77193512	A	G	0.073653	0.015316	0.167	1.3e-06	0.003171	0.00093	0.187513	0.00064
Ruminiclostridium 6	Long sleep duration	rs792058	G	A	0.055423	0.012542	0.4274	8.58e-06	-0.00058	0.000742	0.441807	0.41
Ruminiclostridium 6	Long sleep duration	rs79968172	G	A	0.11614	0.024308	0.05567	1.66e-06	0.001988	0.001564	0.057713	0.2
Ruminiclostridium 6	Long sleep duration	rs9555756	A	C	-0.08041	0.017669	0.1243	7.1e-06	-0.00084	0.001055	0.138275	0.42
Ruminococcaceae NK4A214 group	Long sleep duration	rs11241747	C	T	0.053386	0.012003	0.6093	6.59e-06	-0.00062	0.000752	0.369694	0.44
Ruminococcaceae NK4A214 group	Long sleep duration	rs11586410	G	A	-0.08634	0.016994	0.1342	3.66e-07	0.001712	0.001145	0.124662	0.13
Ruminococcaceae NK4A214 group	Long sleep duration	rs12642039	T	C	-0.0553	0.01194	0.6342	3.43e-06	-0.00038	0.000762	0.346759	0.61
Ruminococcaceae NK4A214 group	Long sleep duration	rs12731	A	G	-0.05277	0.011505	0.4513	4.87e-06	0.001883	0.000732	0.434805	0.0093
Ruminococcaceae NK4A214 group	Long sleep duration	rs13087692	T	G	0.057462	0.012594	0.6948	8.69e-06	-0.00033	0.000786	0.312477	0.68
Ruminococcaceae NK4A214 group	Long sleep duration	rs136761	G	A	-0.05875	0.011915	0.5706	8.15e-07	0.000725	0.000748	0.390075	0.34
Ruminococcaceae NK4A214 group	Long sleep duration	rs147475196	A	G	-0.13377	0.02952	0.07753	4.72e-06	0.001111	0.001585	0.060104	0.49
Ruminococcaceae NK4A214 group	Long sleep duration	rs35559912	T	C	-0.09251	0.020367	0.06561	4.89e-06	0.000629	0.001366	0.079265	0.65
Ruminococcaceae NK4A214 group	Long sleep duration	rs4814689	C	T	-0.1083	0.023071	0.0666	4.55e-06	0.000414	0.00131	0.084192	0.76
Ruminococcaceae NK4A214 group	Long sleep duration	rs5994253	A	G	-0.08113	0.015762	0.1461	2.35e-07	0.000998	0.000981	0.16388	0.29
Ruminococcaceae NK4A214 group	Long sleep duration	rs62027366	T	C	0.061539	0.013761	0.2296	6.58e-06	-0.00142	0.000876	0.230066	0.11
Ruminococcaceae NK4A214 group	Long sleep duration	rs6681678	C	T	-0.10017	0.024	0.9503	9.05e-06	0.000134	0.001627	0.052785	0.92
Ruminococcaceae NK4A214 group	Long sleep duration	rs7573569	T	C	0.107739	0.023364	0.07157	3.23e-06	0.001011	0.001552	0.058417	0.5
Ruminococcaceae UCG-002	Daytime napping	rs10916131	C	T	-0.06933	0.014675	0.1382	2.87e-06	0.000536	0.001669	0.155941	0.77
Ruminococcaceae UCG-002	Daytime napping	rs10927423	C	A	-0.07136	0.014771	0.1829	8.5e-07	0.001205	0.001716	0.158152	0.48
Ruminococcaceae UCG-002	Daytime napping	rs10964441	G	A	-0.14906	0.034486	0.05268	7.45e-06	0.003599	0.002719	0.052614	0.18
Ruminococcaceae UCG-002	Daytime napping	rs113147300	A	G	-0.07584	0.016456	0.1322	7.69e-06	-0.00071	0.001736	0.146985	0.74
Ruminococcaceae UCG-002	Daytime napping	rs11607472	A	G	-0.07802	0.017632	0.1074	7.19e-06	0.002938	0.00193	0.111645	0.14
Ruminococcaceae UCG-002	Daytime napping	rs116974815	C	A	-0.18973	0.039657	0.05765	2.03e-06	-0.00218	0.002604	0.057472	0.37
Ruminococcaceae UCG-002	Daytime napping	rs11750293	G	T	-0.05783	0.012051	0.2813	1.76e-06	0.000103	0.001359	0.275993	0.88
Ruminococcaceae UCG-002	Daytime napping	rs12463378	A	G	-0.05221	0.011209	0.4175	2.96e-06	8.55e-05	0.001249	0.384058	0.97
Ruminococcaceae UCG-002	Daytime napping	rs15256	C	T	0.073238	0.016834	0.08648	9.46e-06	0.002446	0.002078	0.094852	0.24
Ruminococcaceae UCG-002	Daytime napping	rs55793120	T	C	0.137396	0.027414	0.0507	4.81e-07	-0.00687	0.002673	0.058331	0.011
Ruminococcaceae UCG-002	Daytime napping	rs56030423	G	A	-0.09829	0.021634	0.08847	6.3e-06	0.002759	0.0022	0.084077	0.22
Ruminococcaceae UCG-002	Daytime napping	rs57079348	T	G	-0.07657	0.017282	0.1213	7.22e-06	-0.00063	0.001937	0.110268	0.74
Ruminococcaceae UCG-002	Daytime napping	rs6542556	A	G	0.050974	0.011406	0.6551	7.86e-06	-0.00238	0.001265	0.356417	0.058
Ruminococcaceae UCG-002	Daytime napping	rs6793778	C	T	-0.05587	0.012526	0.7376	9.81e-06	0.000103	0.001425	0.242066	0.96
Ruminococcaceae UCG-002	Daytime napping	rs7120052	A	C	0.06248	0.013552	0.1759	1.97e-06	-0.00233	0.001599	0.174437	0.16
Ruminococcaceae UCG-002	Daytime napping	rs7155595	C	A	0.056993	0.011699	0.3091	1.15e-06	-0.00128	0.0013	0.325429	0.33
Ruminococcaceae UCG-002	Daytime napping	rs7249614	A	G	-0.04928	0.011081	0.6153	9.07e-06	-0.00019	0.001243	0.420213	0.81
Ruminococcaceae UCG-002	Daytime napping	rs7342369	C	A	-0.05278	0.011602	0.6769	5.66e-06	-0.00212	0.001301	0.326179	0.095
Ruminococcaceae UCG-002	Daytime napping	rs76847269	A	G	0.163508	0.035615	0.05666	5.17e-06	-0.00253	0.002616	0.057763	0.31
Ruminococcaceae UCG-002	Daytime napping	rs77564310	A	C	-0.07131	0.014086	0.1789	3.29e-07	9.84e-05	0.001523	0.19951	0.95
Ruminococcaceae UCG-002	Daytime napping	rs79016051	C	T	-0.08877	0.018942	0.09046	2.34e-06	0.002122	0.002086	0.093885	0.33
Ruminococcaceae UCG-002	Daytime napping	rs882348	A	G	-0.07999	0.017862	0.1064	5.45e-06	0.000924	0.002059	0.096161	0.68
Intestinibacter	Chronotype	rs10805326	G	A	0.077515	0.013966	0.7217	3.55e-08	0.000784	0.002923	0.308808	0.75
Intestinibacter	Chronotype	rs11109097	C	T	0.062427	0.013854	0.6879	5.49e-06	0.004173	0.002936	0.303301	0.14
Intestinibacter	Chronotype	rs118030283	G	A	-0.15183	0.032447	0.03777	2.67e-06	-0.00912	0.005915	0.056249	0.13
Intestinibacter	Chronotype	rs16938435	T	C	-0.11219	0.023544	0.06064	1.8e-06	-0.00122	0.005115	0.074995	0.72
Intestinibacter	Chronotype	rs2098844	C	T	-0.05753	0.012842	0.5755	6.79e-06	-0.00248	0.002712	0.466781	0.33
Intestinibacter	Chronotype	rs2702387	A	G	0.060856	0.013215	0.6481	4.26e-06	-0.00186	0.002852	0.337094	0.53
Intestinibacter	Chronotype	rs4327025	G	A	-0.08103	0.01544	0.1948	1.64e-07	0.002717	0.003281	0.21662	0.46
Intestinibacter	Chronotype	rs447950	A	G	0.062834	0.013665	0.2992	5.64e-06	0.005518	0.002915	0.309536	0.062
Intestinibacter	Chronotype	rs478972	T	C	-0.14268	0.029712	0.9404	1.82e-06	0.003128	0.006214	0.049025	0.59
Intestinibacter	Chronotype	rs6062862	A	G	0.092451	0.020466	0.09443	6.68e-06	0.004939	0.004161	0.120448	0.22
Intestinibacter	Chronotype	rs62430350	T	C	0.151096	0.035148	0.05765	6.84e-06	0.008817	0.006083	0.052335	0.14
Intestinibacter	Chronotype	rs68093214	C	T	0.066226	0.014988	0.2575	9.26e-06	0.002133	0.00311	0.249434	0.48
Intestinibacter	Chronotype	rs6875660	C	T	0.089046	0.019391	0.1233	3.06e-06	0.000364	0.004277	0.11119	0.87
Intestinibacter	Chronotype	rs893394	G	A	0.058332	0.013073	0.4195	7.85e-06	0.002699	0.002739	0.450511	0.34
Intestinibacter	Chronotype	rs9348442	C	T	0.099082	0.022163	0.08748	6.26e-06	6.65e-05	0.005067	0.076418	0.98
Intestinibacter	Binary chronotype	rs10805326	G	A	0.077515	0.013966	0.7217	3.55e-08	0.000577	0.001147	0.308881	0.59
Intestinibacter	Binary chronotype	rs11109097	C	T	0.062427	0.013854	0.6879	5.49e-06	0.001985	0.001153	0.303257	0.077
Intestinibacter	Binary chronotype	rs118030283	G	A	-0.15183	0.032447	0.03777	2.67e-06	-0.00331	0.002322	0.056275	0.16
Intestinibacter	Binary chronotype	rs16938435	T	C	-0.11219	0.023544	0.06064	1.8e-06	-0.00057	0.00201	0.074925	0.74
Intestinibacter	Binary chronotype	rs2098844	C	T	-0.05753	0.012842	0.5755	6.79e-06	-0.00047	0.001065	0.466746	0.62
Intestinibacter	Binary chronotype	rs2702387	A	G	0.060856	0.013215	0.6481	4.26e-06	-0.00031	0.00112	0.336908	0.8
Intestinibacter	Binary chronotype	rs4327025	G	A	-0.08103	0.01544	0.1948	1.64e-07	0.000551	0.001287	0.216994	0.75
Intestinibacter	Binary chronotype	rs447950	A	G	0.062834	0.013665	0.2992	5.64e-06	0.001335	0.001144	0.309858	0.24
Intestinibacter	Binary chronotype	rs478972	T	C	-0.14268	0.029712	0.9404	1.82e-06	0.00027	0.002439	0.04907	0.88
Intestinibacter	Binary chronotype	rs6062862	A	G	0.092451	0.020466	0.09443	6.68e-06	0.002429	0.001635	0.120406	0.12
Intestinibacter	Binary chronotype	rs62430350	T	C	0.151096	0.035148	0.05765	6.84e-06	0.00263	0.002388	0.052391	0.31
Intestinibacter	Binary chronotype	rs68093214	C	T	0.066226	0.014988	0.2575	9.26e-06	0.000966	0.001221	0.249667	0.45
Intestinibacter	Binary chronotype	rs6875660	C	T	0.089046	0.019391	0.1233	3.06e-06	0.00044	0.00168	0.111173	0.82
Intestinibacter	Binary chronotype	rs893394	G	A	0.058332	0.013073	0.4195	7.85e-06	0.000989	0.001076	0.450447	0.36
Intestinibacter	Binary chronotype	rs9348442	C	T	0.099082	0.022163	0.08748	6.26e-06	-0.00134	0.001988	0.076515	0.53
Lachnoclostridium	Insomnia	rs1031599	G	T	-0.07863	0.017564	0.9155	6.31e-06	-0.00293	0.002535	0.081539	0.25
Lachnoclostridium	Insomnia	rs12566975	T	C	-0.04681	0.010579	0.493	9.57e-06	-0.00466	0.001382	0.482424	0.00082
Lachnoclostridium	Insomnia	rs1528479	G	A	-0.04978	0.011192	0.6302	9.64e-06	-0.00117	0.001474	0.335535	0.39
Lachnoclostridium	Insomnia	rs1997204	T	C	-0.10807	0.024202	0.9473	5.97e-06	-0.0042	0.003008	0.055941	0.13
Lachnoclostridium	Insomnia	rs2385421	A	G	0.074619	0.018073	0.1044	7.14e-06	-0.00155	0.002644	0.076036	0.6
Lachnoclostridium	Insomnia	rs3821998	C	A	-0.08641	0.019252	0.08847	6.72e-06	-0.00429	0.002542	0.080948	0.097
Lachnoclostridium	Insomnia	rs4738679	G	A	-0.05203	0.011404	0.6352	4.42e-06	-3.72162e-05	0.001469	0.333184	0.94
Lachnoclostridium	Insomnia	rs6112314	A	C	-0.05617	0.010817	0.3966	2.43e-07	-0.00051	0.00142	0.386058	0.66
Lachnoclostridium	Insomnia	rs615997	T	C	0.051175	0.010649	0.499	2.03e-06	0.003806	0.001389	0.478004	0.007
Lachnoclostridium	Insomnia	rs62285313	A	G	0.08642	0.018157	0.08549	1.58e-06	0.004675	0.002255	0.106122	0.043
Lachnoclostridium	Insomnia	rs72829893	G	T	0.117472	0.02681	0.06561	5.58e-06	0.005282	0.003156	0.051077	0.099
Lachnoclostridium	Insomnia	rs78068103	A	G	0.08862	0.019425	0.09145	3.67e-06	-0.00179	0.00274	0.071474	0.54
Lachnoclostridium	Insomnia	rs789029	C	T	-0.06413	0.013797	0.1889	3.75e-06	0.002694	0.001847	0.172335	0.15
Ruminococcus 1	Binary chronotype	rs10167839	A	G	0.051951	0.011631	0.3439	8.09e-06	-0.00126	0.001116	0.341808	0.23
Ruminococcus 1	Binary chronotype	rs11783695	G	T	-0.07341	0.01614	0.1511	4.73e-06	0.001933	0.001549	0.134188	0.22
Ruminococcus 1	Binary chronotype	rs17781867	C	T	0.099927	0.021173	0.09245	1.96e-06	-0.00267	0.001888	0.093155	0.17
Ruminococcus 1	Binary chronotype	rs3819978	C	T	-0.11504	0.026014	0.05865	8.74e-06	-4.55668e-05	0.002338	0.053705	0.96
Ruminococcus 1	Binary chronotype	rs6105066	T	C	-0.06071	0.013425	0.2495	5.06e-06	0.000401	0.001269	0.235589	0.75
Ruminococcus 1	Binary chronotype	rs6493760	C	T	0.053526	0.011588	0.6034	3.38e-06	0.001177	0.001091	0.388947	0.28
Ruminococcus 1	Binary chronotype	rs7117576	A	G	0.08295	0.017089	0.08847	6.48e-07	-0.00162	0.001624	0.120446	0.33
Ruminococcus 1	Binary chronotype	rs7583465	C	T	0.052765	0.011262	0.3767	2.56e-06	-0.00022	0.001074	0.400695	0.88
Ruminococcus 1	Binary chronotype	rs78572139	G	A	0.125038	0.027941	0.07058	5.23e-06	-0.00506	0.002225	0.060602	0.024
Ruminococcus 1	Binary chronotype	rs78613526	G	A	0.167497	0.036764	0.04274	5.11e-06	-0.00168	0.002308	0.055106	0.43
Slackia	Daytime sleepiness	rs10409783	A	G	0.095083	0.021124	0.7167	7.7e-06	0.000237	0.001216	0.267236	0.87
Slackia	Daytime sleepiness	rs12440440	A	G	0.090193	0.019058	0.3091	2.63e-06	0.001874	0.001096	0.335431	0.098
Slackia	Daytime sleepiness	rs16894137	C	T	-0.12279	0.026305	0.1431	2.71e-06	0.000766	0.001506	0.135475	0.62
Slackia	Daytime sleepiness	rs35156985	T	C	-0.15571	0.034808	0.06362	8.06e-06	-0.00216	0.002189	0.064685	0.32
Slackia	Daytime sleepiness	rs4492265	A	G	-0.09058	0.019166	0.6899	2.41e-06	-0.0034	0.001087	0.339451	0.0021
Slackia	Daytime sleepiness	rs8901	C	T	0.093459	0.018681	0.3708	6.07e-07	0.000934	0.00106	0.38573	0.38
Slackia	Daytime sleepiness adjusted for BMI	rs10409783	A	G	0.095083	0.021124	0.7167	7.7e-06	2.11e-05	0.001213	0.267236	0.99
Slackia	Daytime sleepiness adjusted for BMI	rs12440440	A	G	0.090193	0.019058	0.3091	2.63e-06	0.001757	0.001093	0.335431	0.12
Slackia	Daytime sleepiness adjusted for BMI	rs16894137	C	T	-0.12279	0.026305	0.1431	2.71e-06	0.000582	0.001502	0.135475	0.72
Slackia	Daytime sleepiness adjusted for BMI	rs35156985	T	C	-0.15571	0.034808	0.06362	8.06e-06	-0.00162	0.002183	0.064685	0.45
Slackia	Daytime sleepiness adjusted for BMI	rs4492265	A	G	-0.09058	0.019166	0.6899	2.41e-06	-0.00353	0.001083	0.339451	0.0014
Slackia	Daytime sleepiness adjusted for BMI	rs8901	C	T	0.093459	0.018681	0.3708	6.07e-07	0.001027	0.001057	0.38573	0.34
Slackia	Long sleep duration	rs10409783	A	G	0.095083	0.021124	0.7167	7.7e-06	0.000773	0.000858	0.267534	0.37
Slackia	Long sleep duration	rs12440440	A	G	0.090193	0.019058	0.3091	2.63e-06	-0.00015	0.000773	0.335159	0.84
Slackia	Long sleep duration	rs16894137	C	T	-0.12279	0.026305	0.1431	2.71e-06	-0.00188	0.001062	0.135561	0.076
Slackia	Long sleep duration	rs35156985	T	C	-0.15571	0.034808	0.06362	8.06e-06	0.000503	0.001544	0.064724	0.74
Slackia	Long sleep duration	rs4492265	A	G	-0.09058	0.019166	0.6899	2.41e-06	-0.00047	0.000765	0.339722	0.54
Slackia	Long sleep duration	rs8901	C	T	0.093459	0.018681	0.3708	6.07e-07	0.00157	0.000748	0.385706	0.035
Ruminococcaceae UCG-013	Daytime napping	rs11581881	C	T	0.066121	0.014474	0.1809	4.73e-06	-0.00069	0.001611	0.176767	0.67
Ruminococcaceae UCG-013	Daytime napping	rs12189346	G	A	0.068496	0.014558	0.163	1.68e-06	0.001862	0.001708	0.147709	0.27
Ruminococcaceae UCG-013	Daytime napping	rs12336782	T	C	-0.0856	0.018931	0.08151	8.6e-06	-0.00202	0.002079	0.100094	0.36
Ruminococcaceae UCG-013	Daytime napping	rs12485353	G	A	-0.06079	0.013085	0.1789	4.19e-06	-0.00044	0.001494	0.208272	0.76
Ruminococcaceae UCG-013	Daytime napping	rs12781711	C	T	-0.06561	0.011748	0.3131	2.55e-08	0.000722	0.001277	0.345095	0.59
Ruminococcaceae UCG-013	Daytime napping	rs16918863	A	C	0.111491	0.024016	0.06064	4.16e-06	0.004551	0.00253	0.061218	0.074
Ruminococcaceae UCG-013	Daytime napping	rs2730183	G	A	-0.04887	0.010991	0.4642	8.44e-06	-0.00071	0.001216	0.469645	0.6
Ruminococcaceae UCG-013	Daytime napping	rs4385846	G	T	0.05984	0.013181	0.7932	6.46e-06	0.000585	0.001436	0.232797	0.69
Ruminococcaceae UCG-013	Daytime napping	rs75088940	T	C	-0.0943	0.020071	0.09344	2.55e-06	0.000932	0.00216	0.090621	0.59
Ruminococcaceae UCG-013	Daytime napping	rs76973485	G	T	0.194976	0.041821	0.03678	3.35e-06	0.003786	0.002627	0.056538	0.13
Ruminococcaceae UCG-013	Daytime napping	rs7784330	G	A	-0.04983	0.011207	0.6113	8.16e-06	-0.00413	0.001244	0.38749	0.001
Ruminococcaceae UCG-013	Daytime napping	rs9313055	T	C	0.105087	0.023446	0.06859	9.55e-06	-0.00171	0.002634	0.056673	0.52
Tyzzerella 3	Chronotype	rs10898797	C	T	0.12238	0.027468	0.1571	8.85e-06	-0.00298	0.00372	0.15392	0.35
Tyzzerella 3	Chronotype	rs112102233	A	G	-0.21635	0.047758	0.0666	6.18e-06	-0.01684	0.006566	0.045734	0.015
Tyzzerella 3	Chronotype	rs1232220	G	T	-0.14387	0.031828	0.8738	7.91e-06	-0.00691	0.00407	0.131568	0.11
Tyzzerella 3	Chronotype	rs17706273	T	C	-0.14037	0.027471	0.1521	5.88e-07	0.000549	0.003897	0.137357	0.96
Tyzzerella 3	Chronotype	rs191093	G	A	0.159008	0.035331	0.07952	6.76e-06	0.005542	0.00488	0.087725	0.24
Tyzzerella 3	Chronotype	rs4904512	T	C	-0.11715	0.025031	0.1988	3.09e-06	-0.01363	0.003502	0.181835	0.00011
Tyzzerella 3	Chronotype	rs55799124	A	G	-0.11435	0.02386	0.2068	1.34e-06	-0.00145	0.003209	0.228787	0.74
Tyzzerella 3	Chronotype	rs67476743	T	G	0.132164	0.022208	0.2853	3.74e-09	0.003941	0.002961	0.300519	0.19
Tyzzerella 3	Chronotype	rs6920448	C	T	-0.14108	0.030545	0.1153	4.15e-06	0.003575	0.004144	0.120758	0.33
Tyzzerella 3	Chronotype	rs7019909	T	C	0.144156	0.030163	0.1014	1.76e-06	0.001717	0.004406	0.103615	0.64
Tyzzerella 3	Chronotype	rs7333521	T	C	-0.20719	0.045312	0.04274	4.88e-06	-0.00498	0.005926	0.055079	0.47
Tyzzerella 3	Chronotype	rs75091807	G	T	-0.18497	0.038303	0.09046	1.71e-06	-0.00396	0.004818	0.086894	0.38
Tyzzerella 3	Chronotype	rs7561370	T	C	0.131341	0.028629	0.8777	1.52e-06	0.009606	0.003995	0.129695	0.014
Tyzzerella 3	Binary chronotype	rs10898797	C	T	0.12238	0.027468	0.1571	8.85e-06	-0.00066	0.00146	0.154077	0.53
Tyzzerella 3	Binary chronotype	rs112102233	A	G	-0.21635	0.047758	0.0666	6.18e-06	-0.00644	0.002579	0.045734	0.017
Tyzzerella 3	Binary chronotype	rs1232220	G	T	-0.14387	0.031828	0.8738	7.91e-06	-0.00293	0.0016	0.131433	0.072
Tyzzerella 3	Binary chronotype	rs17706273	T	C	-0.14037	0.027471	0.1521	5.88e-07	0.000867	0.00153	0.137329	0.6
Tyzzerella 3	Binary chronotype	rs191093	G	A	0.159008	0.035331	0.07952	6.76e-06	0.001703	0.001916	0.087751	0.36
Tyzzerella 3	Binary chronotype	rs4904512	T	C	-0.11715	0.025031	0.1988	3.09e-06	-0.00428	0.001375	0.181703	0.0023
Tyzzerella 3	Binary chronotype	rs55799124	A	G	-0.11435	0.02386	0.2068	1.34e-06	-0.0005	0.00126	0.228862	0.76
Tyzzerella 3	Binary chronotype	rs67476743	T	G	0.132164	0.022208	0.2853	3.74e-09	0.002314	0.001162	0.300359	0.044
Tyzzerella 3	Binary chronotype	rs6920448	C	T	-0.14108	0.030545	0.1153	4.15e-06	0.000548	0.001627	0.120789	0.65
Tyzzerella 3	Binary chronotype	rs7019909	T	C	0.144156	0.030163	0.1014	1.76e-06	0.001009	0.001732	0.103385	0.51
Tyzzerella 3	Binary chronotype	rs7333521	T	C	-0.20719	0.045312	0.04274	4.88e-06	-0.00254	0.002326	0.055059	0.29
Tyzzerella 3	Binary chronotype	rs75091807	G	T	-0.18497	0.038303	0.09046	1.71e-06	7.47e-05	0.001894	0.086795	0.98
Tyzzerella 3	Binary chronotype	rs7561370	T	C	0.131341	0.028629	0.8777	1.52e-06	0.003728	0.001569	0.129836	0.016

## Sheet: Table S3
Supplementary Table 3 Full result of MR estimates for the association between gut microbiota and sleep-related trait
Bacterial taxa	sleep-related trait	Method	nSNP	beta	se	pval	OR	or_lci95	or_uci95
Eubacterium fissicatena group	Daytime napping	Inverse variance weighted	9	-0.00773	0.00445	0.082559	0.992304	0.983687	1.001
Eubacterium fissicatena group	Daytime napping	Simple mode	9	-0.01325	0.009914	0.218229	0.98684	0.967848	1.0062
Eubacterium fissicatena group	Daytime napping	Weighted mode	9	-0.0131	0.01019	0.234482	0.986983	0.967467	1.00689
Eubacterium fissicatena group	Daytime napping	Weighted median	9	-0.01182	0.0055	0.031621	0.988249	0.977652	0.99896
Eubacterium fissicatena group	Daytime napping	MR Egger	9	-0.03551	0.022998	0.166505	0.965114	0.922576	1.00961
Eubacterium fissicatena group	Daytime napping	Maximum likelihood	9	-0.008	0.003963	0.043421	0.992028	0.984353	0.999764
Eubacterium fissicatena group	Daytime sleepiness	Inverse variance weighted	9	-0.00162	0.004128	0.694322	0.998379	0.990333	1.00649
Eubacterium fissicatena group	Daytime sleepiness	Simple mode	9	-0.00058	0.007603	0.941307	0.999423	0.98464	1.01443
Eubacterium fissicatena group	Daytime sleepiness	Weighted mode	9	-0.00058	0.006689	0.933305	0.999423	0.986406	1.01261
Eubacterium fissicatena group	Daytime sleepiness	Weighted median	9	-0.00088	0.004543	0.845593	0.999116	0.990259	1.00805
Eubacterium fissicatena group	Daytime sleepiness	MR Egger	9	0.002888	0.023464	0.905503	1.00289	0.957814	1.05009
Eubacterium fissicatena group	Daytime sleepiness	Maximum likelihood	9	-0.00167	0.003365	0.619209	0.998329	0.991766	1.00493
Eubacterium fissicatena group	Daytime sleepiness adjusted for BMI	Inverse variance weighted	9	-0.0017	0.003948	0.666194	0.998298	0.990603	1.00605
Eubacterium fissicatena group	Daytime sleepiness adjusted for BMI	Simple mode	9	-0.00103	0.006754	0.883003	0.998974	0.985837	1.01229
Eubacterium fissicatena group	Daytime sleepiness adjusted for BMI	Weighted mode	9	-0.00103	0.006054	0.869608	0.998974	0.987191	1.0109
Eubacterium fissicatena group	Daytime sleepiness adjusted for BMI	Weighted median	9	-0.00083	0.004537	0.854918	0.999171	0.990325	1.00809
Eubacterium fissicatena group	Daytime sleepiness adjusted for BMI	MR Egger	9	0.002656	0.02244	0.909123	1.00266	0.959516	1.04774
Eubacterium fissicatena group	Daytime sleepiness adjusted for BMI	Maximum likelihood	9	-0.00179	0.00335	0.59257	0.998209	0.991677	1.00478
Eubacterium fissicatena group	Insomnia	Inverse variance weighted	9	-0.00132	0.005027	0.792787	0.99868	0.988888	1.00857
Eubacterium fissicatena group	Insomnia	Simple mode	9	-0.00457	0.009769	0.65205	0.995436	0.976558	1.01468
Eubacterium fissicatena group	Insomnia	Weighted mode	9	-0.00506	0.009526	0.609576	0.994951	0.976546	1.0137
Eubacterium fissicatena group	Insomnia	Weighted median	9	-0.00473	0.006231	0.447544	0.995278	0.983197	1.00751
Eubacterium fissicatena group	Insomnia	MR Egger	9	0.009522	0.02834	0.746734	1.00957	0.955018	1.06723
Eubacterium fissicatena group	Insomnia	Maximum likelihood	9	-0.0014	0.004496	0.755299	0.9986	0.98984	1.00744
Eubacterium fissicatena group	Sleep duration	Inverse variance weighted	9	0.009595	0.007154	0.179846	1.00964	0.995583	1.0239
Eubacterium fissicatena group	Sleep duration	Simple mode	9	0.007762	0.015582	0.631801	1.00779	0.977479	1.03904
Eubacterium fissicatena group	Sleep duration	Weighted mode	9	0.00733	0.015716	0.653369	1.00736	0.976799	1.03887
Eubacterium fissicatena group	Sleep duration	Weighted median	9	0.008382	0.010003	0.402036	1.00842	0.98884	1.02838
Eubacterium fissicatena group	Sleep duration	MR Egger	9	-0.0144	0.038133	0.716865	0.985701	0.914714	1.0622
Eubacterium fissicatena group	Sleep duration	Maximum likelihood	9	0.009973	0.007316	0.17285	1.01002	0.995642	1.02461
Eubacterium fissicatena group	Long sleep duration	Inverse variance weighted	9	0.00114	0.003581	0.750156	1.00114	0.99414	1.00819
Eubacterium fissicatena group	Long sleep duration	Simple mode	9	-0.00294	0.00641	0.65881	0.997066	0.984618	1.00967
Eubacterium fissicatena group	Long sleep duration	Weighted mode	9	0.001528	0.006341	0.815594	1.00153	0.989159	1.01405
Eubacterium fissicatena group	Long sleep duration	Weighted median	9	0.000362	0.003724	0.922523	1.00036	0.993087	1.00769
Eubacterium fissicatena group	Long sleep duration	MR Egger	9	-0.04334	0.012221	0.009388	0.957586	0.934922	0.980799
Eubacterium fissicatena group	Long sleep duration	Maximum likelihood	9	0.001269	0.002421	0.600255	1.00127	0.996529	1.00603
Eubacterium fissicatena group	Short sleep duration	Inverse variance weighted	9	-0.0062	0.00303	0.040804	0.993821	0.987936	0.999741
Eubacterium fissicatena group	Short sleep duration	Simple mode	9	-0.00802	0.0062	0.232198	0.992017	0.980034	1.00415
Eubacterium fissicatena group	Short sleep duration	Weighted mode	9	-0.00802	0.006566	0.25695	0.992017	0.979332	1.00487
Eubacterium fissicatena group	Short sleep duration	Weighted median	9	-0.00797	0.004112	0.052714	0.992065	0.984101	1.00009
Eubacterium fissicatena group	Short sleep duration	MR Egger	9	-0.02679	0.016149	0.141047	0.973563	0.943231	1.00487
Eubacterium fissicatena group	Short sleep duration	Maximum likelihood	9	-0.00628	0.003084	0.041592	0.993736	0.987748	0.999761
Eubacterium fissicatena group	Chronotype	Inverse variance weighted	9	0.010602	0.010083	0.293037	1.01066	0.990882	1.03083
Eubacterium fissicatena group	Chronotype	Simple mode	9	0.01831	0.021336	0.41575	1.01848	0.976767	1.06197
Eubacterium fissicatena group	Chronotype	Weighted mode	9	0.01831	0.019376	0.372323	1.01848	0.980525	1.0579
Eubacterium fissicatena group	Chronotype	Weighted median	9	0.01267	0.012258	0.301319	1.01275	0.988709	1.03738
Eubacterium fissicatena group	Chronotype	MR Egger	9	0.036897	0.056544	0.534882	1.03759	0.928738	1.15919
Eubacterium fissicatena group	Chronotype	Maximum likelihood	9	0.011221	0.008797	0.202126	1.01128	0.993996	1.02887
Eubacterium fissicatena group	Binary chronotype	Inverse variance weighted	9	0.003099	0.003593	0.388463	1.0031	0.996064	1.01019
Eubacterium fissicatena group	Binary chronotype	Simple mode	9	-0.00248	0.007598	0.752125	0.997519	0.982773	1.01249
Eubacterium fissicatena group	Binary chronotype	Weighted mode	9	-0.00302	0.006816	0.66894	0.99698	0.98375	1.01039
Eubacterium fissicatena group	Binary chronotype	Weighted median	9	-0.00128	0.004726	0.787041	0.998724	0.989516	1.00802
Eubacterium fissicatena group	Binary chronotype	MR Egger	9	0.010297	0.020279	0.627211	1.01035	0.97098	1.05132
Eubacterium fissicatena group	Binary chronotype	Maximum likelihood	9	0.003201	0.003424	0.349968	1.00321	0.996495	1.00996
Ruminococcus gnavus group	Daytime napping	Inverse variance weighted	12	0.009479	0.004639	0.041036	1.00952	1.00039	1.01875
Ruminococcus gnavus group	Daytime napping	Simple mode	12	0.008492	0.010117	0.419157	1.00853	0.988726	1.02873
Ruminococcus gnavus group	Daytime napping	Weighted mode	12	0.009559	0.009737	0.34735	1.00961	0.990519	1.02906
Ruminococcus gnavus group	Daytime napping	Weighted median	12	0.009047	0.005676	0.110946	1.00909	0.997925	1.02038
Ruminococcus gnavus group	Daytime napping	MR Egger	12	-0.01196	0.020638	0.574968	0.988108	0.948936	1.0289
Ruminococcus gnavus group	Daytime napping	Maximum likelihood	12	0.009809	0.004364	0.024579	1.00986	1.00126	1.01853
Ruminococcus gnavus group	Daytime sleepiness	Inverse variance weighted	12	0.010271	0.004045	0.01111	1.01032	1.00235	1.01836
Ruminococcus gnavus group	Daytime sleepiness	Simple mode	12	0.00214	0.00771	0.786504	1.00214	0.987112	1.0174
Ruminococcus gnavus group	Daytime sleepiness	Weighted mode	12	0.00214	0.0074	0.777812	1.00214	0.987713	1.01678
Ruminococcus gnavus group	Daytime sleepiness	Weighted median	12	0.006255	0.004982	0.209281	1.00628	0.996497	1.01615
Ruminococcus gnavus group	Daytime sleepiness	MR Egger	12	-0.00666	0.01818	0.721717	0.993362	0.958589	1.0294
Ruminococcus gnavus group	Daytime sleepiness	Maximum likelihood	12	0.010638	0.003719	0.004231	1.01069	1.00335	1.01809
Ruminococcus gnavus group	Daytime sleepiness adjusted for BMI	Inverse variance weighted	12	0.0104	0.004035	0.009952	1.01045	1.00249	1.01848
Ruminococcus gnavus group	Daytime sleepiness adjusted for BMI	Simple mode	12	0.004112	0.007695	0.603765	1.00412	0.989089	1.01938
Ruminococcus gnavus group	Daytime sleepiness adjusted for BMI	Weighted mode	12	0.003942	0.007062	0.587889	1.00395	0.99015	1.01794
Ruminococcus gnavus group	Daytime sleepiness adjusted for BMI	Weighted median	12	0.006389	0.004756	0.179088	1.00641	0.997073	1.01583
Ruminococcus gnavus group	Daytime sleepiness adjusted for BMI	MR Egger	12	-0.00835	0.017941	0.651605	0.991685	0.957419	1.02718
Ruminococcus gnavus group	Daytime sleepiness adjusted for BMI	Maximum likelihood	12	0.010712	0.00374	0.00418	1.01077	1.00339	1.01821
Ruminococcus gnavus group	Insomnia	Inverse variance weighted	12	0.002618	0.00535	0.624594	1.00262	0.992163	1.01319
Ruminococcus gnavus group	Insomnia	Simple mode	12	-0.00985	0.011932	0.426724	0.9902	0.967311	1.01363
Ruminococcus gnavus group	Insomnia	Weighted mode	12	-0.00964	0.012196	0.445832	0.990403	0.96701	1.01436
Ruminococcus gnavus group	Insomnia	Weighted median	12	-0.00548	0.00696	0.430709	0.994531	0.981056	1.00819
Ruminococcus gnavus group	Insomnia	MR Egger	12	0.002001	0.02512	0.938091	1.002	0.953864	1.05257
Ruminococcus gnavus group	Insomnia	Maximum likelihood	12	0.00275	0.004921	0.576277	1.00275	0.993128	1.01247
Ruminococcus gnavus group	Sleep duration	Inverse variance weighted	12	-0.00341	0.008927	0.702461	0.996596	0.97931	1.01419
Ruminococcus gnavus group	Sleep duration	Simple mode	12	0.00516	0.018319	0.783419	1.00517	0.969723	1.04192
Ruminococcus gnavus group	Sleep duration	Weighted mode	12	0.00516	0.017131	0.768868	1.00517	0.971984	1.0395
Ruminococcus gnavus group	Sleep duration	Weighted median	12	0.005435	0.011013	0.62164	1.00545	0.98398	1.02739
Ruminococcus gnavus group	Sleep duration	MR Egger	12	0.034972	0.04002	0.402684	1.03559	0.957465	1.12009
Ruminococcus gnavus group	Sleep duration	Maximum likelihood	12	-0.00365	0.008066	0.650721	0.996355	0.980726	1.01223
Ruminococcus gnavus group	Long sleep duration	Inverse variance weighted	12	-0.00222	0.002681	0.407065	0.99778	0.99255	1.00304
Ruminococcus gnavus group	Long sleep duration	Simple mode	12	0.003147	0.006007	0.610728	1.00315	0.99141	1.01503
Ruminococcus gnavus group	Long sleep duration	Weighted mode	12	0.003253	0.005316	0.553016	1.00326	0.99286	1.01377
Ruminococcus gnavus group	Long sleep duration	Weighted median	12	0.002355	0.003576	0.510208	1.00236	0.995356	1.00941
Ruminococcus gnavus group	Long sleep duration	MR Egger	12	0.008162	0.012128	0.516181	1.0082	0.984513	1.03245
Ruminococcus gnavus group	Long sleep duration	Maximum likelihood	12	-0.00233	0.002588	0.368514	0.997676	0.992629	1.00275
Ruminococcus gnavus group	Short sleep duration	Inverse variance weighted	12	-0.00111	0.003326	0.739584	0.998895	0.992404	1.00543
Ruminococcus gnavus group	Short sleep duration	Simple mode	12	-0.00261	0.007496	0.734251	0.997393	0.982846	1.01216
Ruminococcus gnavus group	Short sleep duration	Weighted mode	12	-0.00248	0.007101	0.733476	0.997523	0.983736	1.0115
Ruminococcus gnavus group	Short sleep duration	Weighted median	12	-0.00174	0.004575	0.703767	0.998262	0.989349	1.00725
Ruminococcus gnavus group	Short sleep duration	MR Egger	12	-0.01951	0.014894	0.219529	0.980679	0.952464	1.00973
Ruminococcus gnavus group	Short sleep duration	Maximum likelihood	12	-0.00116	0.003393	0.731854	0.998838	0.992218	1.0055
Ruminococcus gnavus group	Chronotype	Inverse variance weighted	12	-0.01901	0.015013	0.20536	0.981167	0.952716	1.01047
Ruminococcus gnavus group	Chronotype	Simple mode	12	-0.01238	0.01992	0.54684	0.987693	0.949873	1.02702
Ruminococcus gnavus group	Chronotype	Weighted mode	12	-0.01238	0.018271	0.511915	0.987693	0.952949	1.0237
Ruminococcus gnavus group	Chronotype	Weighted median	12	-0.01205	0.013059	0.35617	0.988023	0.963055	1.01364
Ruminococcus gnavus group	Chronotype	MR Egger	12	0.061848	0.065384	0.366484	1.0638	0.935846	1.20925
Ruminococcus gnavus group	Chronotype	Maximum likelihood	12	-0.02096	0.009953	0.035178	0.979253	0.960335	0.998545
Ruminococcus gnavus group	Binary chronotype	Inverse variance weighted	12	-0.0068	0.006026	0.258888	0.99322	0.981558	1.00502
Ruminococcus gnavus group	Binary chronotype	Simple mode	12	-0.00167	0.006657	0.806165	0.998328	0.985387	1.01144
Ruminococcus gnavus group	Binary chronotype	Weighted mode	12	-0.00188	0.007103	0.795951	0.99812	0.984319	1.01211
Ruminococcus gnavus group	Binary chronotype	Weighted median	12	-0.00094	0.00509	0.853916	0.999063	0.989146	1.00908
Ruminococcus gnavus group	Binary chronotype	MR Egger	12	0.028576	0.025849	0.294826	1.02899	0.978155	1.08246
Ruminococcus gnavus group	Binary chronotype	Maximum likelihood	12	-0.00755	0.003915	0.053944	0.992483	0.984896	1.00013
Alloprevotella	Daytime napping	Inverse variance weighted	6	-0.00178	0.004245	0.674469	0.998218	0.989947	1.00656
Alloprevotella	Daytime napping	Simple mode	6	-0.00118	0.008277	0.892452	0.998823	0.98275	1.01516
Alloprevotella	Daytime napping	Weighted mode	6	-0.00084	0.00767	0.917542	0.999165	0.984257	1.0143
Alloprevotella	Daytime napping	Weighted median	6	-0.00109	0.005328	0.837327	0.998907	0.988529	1.00939
Alloprevotella	Daytime napping	MR Egger	6	-0.03216	0.039471	0.46091	0.96835	0.896261	1.04624
Alloprevotella	Daytime napping	Maximum likelihood	6	-0.00183	0.004311	0.670569	0.998168	0.989769	1.00664
Alloprevotella	Daytime sleepiness	Inverse variance weighted	6	0.007127	0.003602	0.047861	1.00715	1.00007	1.01429
Alloprevotella	Daytime sleepiness	Simple mode	6	0.010397	0.006209	0.154903	1.01045	0.998228	1.02282
Alloprevotella	Daytime sleepiness	Weighted mode	6	0.004092	0.006024	0.527187	1.0041	0.992313	1.01603
Alloprevotella	Daytime sleepiness	Weighted median	6	0.006966	0.004484	0.120287	1.00699	0.998179	1.01588
Alloprevotella	Daytime sleepiness	MR Egger	6	0.010361	0.033495	0.772513	1.01042	0.946211	1.07898
Alloprevotella	Daytime sleepiness	Maximum likelihood	6	0.007208	0.00368	0.050125	1.00723	0.999996	1.01452
Alloprevotella	Daytime sleepiness adjusted for BMI	Inverse variance weighted	6	0.006996	0.003591	0.051417	1.00702	0.999957	1.01413
Alloprevotella	Daytime sleepiness adjusted for BMI	Simple mode	6	0.010555	0.00661	0.171208	1.01061	0.997602	1.02379
Alloprevotella	Daytime sleepiness adjusted for BMI	Weighted mode	6	0.010379	0.006144	0.15196	1.01043	0.998338	1.02267
Alloprevotella	Daytime sleepiness adjusted for BMI	Weighted median	6	0.00735	0.004515	0.103545	1.00738	0.998502	1.01633
Alloprevotella	Daytime sleepiness adjusted for BMI	MR Egger	6	0.00414	0.033397	0.907329	1.00415	0.940523	1.07208
Alloprevotella	Daytime sleepiness adjusted for BMI	Maximum likelihood	6	0.007079	0.003668	0.053588	1.0071	0.999891	1.01437
Alloprevotella	Insomnia	Inverse variance weighted	6	-0.00545	0.006017	0.36508	0.994565	0.982904	1.00636
Alloprevotella	Insomnia	Simple mode	6	0.002991	0.010678	0.790611	1.003	0.982223	1.02421
Alloprevotella	Insomnia	Weighted mode	6	0.002241	0.01009	0.832997	1.00224	0.982618	1.02226
Alloprevotella	Insomnia	Weighted median	6	-0.0019	0.006251	0.760847	0.998099	0.985944	1.0104
Alloprevotella	Insomnia	MR Egger	6	0.08655	0.044978	0.126648	1.09041	0.998394	1.1909
Alloprevotella	Insomnia	Maximum likelihood	6	-0.0058	0.005025	0.24838	0.994216	0.984472	1.00406
Alloprevotella	Sleep duration	Inverse variance weighted	6	0.006108	0.008596	0.477405	1.00613	0.989316	1.02322
Alloprevotella	Sleep duration	Simple mode	6	-0.00566	0.017718	0.762298	0.994356	0.960418	1.02949
Alloprevotella	Sleep duration	Weighted mode	6	-0.00694	0.015678	0.676534	0.993085	0.963033	1.02408
Alloprevotella	Sleep duration	Weighted median	6	-0.0019	0.010937	0.862262	0.998104	0.976937	1.01973
Alloprevotella	Sleep duration	MR Egger	6	-0.04203	0.086017	0.650711	0.958844	0.810081	1.13493
Alloprevotella	Sleep duration	Maximum likelihood	6	0.006414	0.008149	0.431169	1.00643	0.990489	1.02264
Alloprevotella	Long sleep duration	Inverse variance weighted	6	-0.00193	0.002539	0.446915	0.998071	0.993116	1.00305
Alloprevotella	Long sleep duration	Simple mode	6	-0.00373	0.00455	0.449759	0.996278	0.987434	1.0052
Alloprevotella	Long sleep duration	Weighted mode	6	-0.00384	0.004622	0.444383	0.996172	0.987189	1.00524
Alloprevotella	Long sleep duration	Weighted median	6	-0.00308	0.003131	0.326068	0.996929	0.990829	1.00307
Alloprevotella	Long sleep duration	MR Egger	6	0.000243	0.023616	0.992271	1.00024	0.955	1.04763
Alloprevotella	Long sleep duration	Maximum likelihood	6	-0.00197	0.002565	0.443513	0.998036	0.993031	1.00307
Alloprevotella	Short sleep duration	Inverse variance weighted	6	-0.00359	0.003355	0.284462	0.996415	0.989883	1.00299
Alloprevotella	Short sleep duration	Simple mode	6	-0.00655	0.006516	0.360973	0.993472	0.980865	1.00624
Alloprevotella	Short sleep duration	Weighted mode	6	-0.00633	0.006265	0.358988	0.993695	0.981568	1.00597
Alloprevotella	Short sleep duration	Weighted median	6	-0.005	0.004172	0.230231	0.995008	0.986905	1.00318
Alloprevotella	Short sleep duration	MR Egger	6	0.039511	0.031202	0.274127	1.0403	0.978588	1.10591
Alloprevotella	Short sleep duration	Maximum likelihood	6	-0.00367	0.003413	0.281693	0.996332	0.98969	1.00302
Alloprevotella	Chronotype	Inverse variance weighted	6	-0.02051	0.010565	0.0522	0.979698	0.95962	1.0002
Alloprevotella	Chronotype	Simple mode	6	-0.01391	0.01986	0.514871	0.986185	0.948534	1.02533
Alloprevotella	Chronotype	Weighted mode	6	-0.01236	0.018232	0.527893	0.987715	0.953043	1.02365
Alloprevotella	Chronotype	Weighted median	6	-0.01608	0.012863	0.2114	0.984053	0.959553	1.00918
Alloprevotella	Chronotype	MR Egger	6	0.070817	0.09974	0.516894	1.07339	0.882785	1.30514
Alloprevotella	Chronotype	Maximum likelihood	6	-0.02154	0.009846	0.028688	0.978689	0.959982	0.99776
Alloprevotella	Binary chronotype	Inverse variance weighted	6	-0.00804	0.003844	0.03656	0.991996	0.98455	0.999498
Alloprevotella	Binary chronotype	Simple mode	6	-0.00308	0.008128	0.720289	0.996925	0.98117	1.01293
Alloprevotella	Binary chronotype	Weighted mode	6	-0.00285	0.007087	0.704568	0.997158	0.983403	1.01111
Alloprevotella	Binary chronotype	Weighted median	6	-0.00547	0.004947	0.268602	0.994542	0.984945	1.00423
Alloprevotella	Binary chronotype	MR Egger	6	0.023988	0.036571	0.547689	1.02428	0.953427	1.10039
Alloprevotella	Binary chronotype	Maximum likelihood	6	-0.00839	0.003853	0.02943	0.991645	0.984186	0.999162
Eubacterium coprostanoligenes group	Daytime napping	Inverse variance weighted	13	-0.00393	0.010257	0.701494	0.996076	0.976252	1.0163
Eubacterium coprostanoligenes group	Daytime napping	Simple mode	13	0.002672	0.017675	0.88233	1.00268	0.968536	1.03802
Eubacterium coprostanoligenes group	Daytime napping	Weighted mode	13	0.002195	0.016882	0.898698	1.0022	0.969579	1.03591
Eubacterium coprostanoligenes group	Daytime napping	Weighted median	13	-0.00259	0.010224	0.799767	0.99741	0.977622	1.0176
Eubacterium coprostanoligenes group	Daytime napping	MR Egger	13	0.042614	0.040539	0.315717	1.04354	0.963828	1.12983
Eubacterium coprostanoligenes group	Daytime napping	Maximum likelihood	13	-0.00437	0.007086	0.53731	0.995638	0.981907	1.00956
Eubacterium coprostanoligenes group	Daytime sleepiness	Inverse variance weighted	13	-0.00217	0.005699	0.703932	0.997837	0.986753	1.00904
Eubacterium coprostanoligenes group	Daytime sleepiness	Simple mode	13	0.000151	0.012122	0.990291	1.00015	0.976667	1.0242
Eubacterium coprostanoligenes group	Daytime sleepiness	Weighted mode	13	-0.00024	0.01188	0.984259	0.999761	0.97675	1.02331
Eubacterium coprostanoligenes group	Daytime sleepiness	Weighted median	13	-0.00076	0.007589	0.919955	0.999238	0.984485	1.01421
Eubacterium coprostanoligenes group	Daytime sleepiness	MR Egger	13	-0.00553	0.022904	0.8137	0.994487	0.95083	1.04015
Eubacterium coprostanoligenes group	Daytime sleepiness	Maximum likelihood	13	-0.00224	0.005765	0.697963	0.997765	0.986555	1.0091
Eubacterium coprostanoligenes group	Daytime sleepiness adjusted for BMI	Inverse variance weighted	13	-0.00165	0.005682	0.771662	0.998352	0.987295	1.00953
Eubacterium coprostanoligenes group	Daytime sleepiness adjusted for BMI	Simple mode	13	0.000375	0.012071	0.975751	1.00038	0.976984	1.02432
Eubacterium coprostanoligenes group	Daytime sleepiness adjusted for BMI	Weighted mode	13	-0.00103	0.011616	0.930731	0.998969	0.976483	1.02197
Eubacterium coprostanoligenes group	Daytime sleepiness adjusted for BMI	Weighted median	13	-0.00249	0.007433	0.737987	0.997517	0.983089	1.01216
Eubacterium coprostanoligenes group	Daytime sleepiness adjusted for BMI	MR Egger	13	-0.00626	0.022836	0.788949	0.993756	0.950257	1.03925
Eubacterium coprostanoligenes group	Daytime sleepiness adjusted for BMI	Maximum likelihood	13	-0.0017	0.005752	0.768229	0.998306	0.987115	1.00962
Eubacterium coprostanoligenes group	Insomnia	Inverse variance weighted	13	-0.01188	0.007655	0.1208	0.988195	0.973479	1.00313
Eubacterium coprostanoligenes group	Insomnia	Simple mode	13	-0.02466	0.021381	0.271273	0.975644	0.935602	1.0174
Eubacterium coprostanoligenes group	Insomnia	Weighted mode	13	-0.02553	0.021073	0.248952	0.974789	0.935348	1.01589
Eubacterium coprostanoligenes group	Insomnia	Weighted median	13	-0.01266	0.010274	0.217803	0.987418	0.967732	1.0075
Eubacterium coprostanoligenes group	Insomnia	MR Egger	13	0.036816	0.030744	0.256274	1.0375	0.976831	1.10194
Eubacterium coprostanoligenes group	Insomnia	Maximum likelihood	13	-0.01245	0.007839	0.112257	0.987628	0.972569	1.00292
Eubacterium coprostanoligenes group	Sleep duration	Inverse variance weighted	13	-0.00168	0.021784	0.938459	0.99832	0.956591	1.04187
Eubacterium coprostanoligenes group	Sleep duration	Simple mode	13	0.024635	0.030982	0.441967	1.02494	0.964555	1.08911
Eubacterium coprostanoligenes group	Sleep duration	Weighted mode	13	0.010398	0.026222	0.698661	1.01045	0.959832	1.06374
Eubacterium coprostanoligenes group	Sleep duration	Weighted median	13	0.012954	0.01931	0.502322	1.01304	0.975413	1.05211
Eubacterium coprostanoligenes group	Sleep duration	MR Egger	13	0.089603	0.086933	0.324803	1.09374	0.922392	1.29692
Eubacterium coprostanoligenes group	Sleep duration	Maximum likelihood	13	-0.00192	0.013437	0.886492	0.998084	0.97214	1.02472
Eubacterium coprostanoligenes group	Long sleep duration	Inverse variance weighted	13	-0.00539	0.004964	0.277168	0.994621	0.984991	1.00434
Eubacterium coprostanoligenes group	Long sleep duration	Simple mode	13	-0.00758	0.010325	0.477124	0.992451	0.972569	1.01274
Eubacterium coprostanoligenes group	Long sleep duration	Weighted mode	13	-0.00644	0.009264	0.50049	0.993585	0.975706	1.01179
Eubacterium coprostanoligenes group	Long sleep duration	Weighted median	13	-0.00429	0.00572	0.452765	0.995714	0.984613	1.00694
Eubacterium coprostanoligenes group	Long sleep duration	MR Egger	13	0.013345	0.01999	0.518156	1.01343	0.974496	1.05393
Eubacterium coprostanoligenes group	Long sleep duration	Maximum likelihood	13	-0.00572	0.004177	0.170611	0.994293	0.986187	1.00247
Eubacterium coprostanoligenes group	Short sleep duration	Inverse variance weighted	13	-0.00747	0.006914	0.280217	0.992562	0.979202	1.0061
Eubacterium coprostanoligenes group	Short sleep duration	Simple mode	13	-0.02473	0.015783	0.143136	0.975574	0.945856	1.00622
Eubacterium coprostanoligenes group	Short sleep duration	Weighted mode	13	-0.00387	0.013857	0.78499	0.996141	0.96945	1.02357
Eubacterium coprostanoligenes group	Short sleep duration	Weighted median	13	-0.0034	0.007961	0.669237	0.996605	0.981176	1.01228
Eubacterium coprostanoligenes group	Short sleep duration	MR Egger	13	-0.02954	0.028213	0.317608	0.970896	0.918666	1.0261
Eubacterium coprostanoligenes group	Short sleep duration	Maximum likelihood	13	-0.00805	0.005521	0.145098	0.991987	0.98131	1.00278
Eubacterium coprostanoligenes group	Chronotype	Inverse variance weighted	13	-0.03933	0.018803	0.03647	0.961434	0.926647	0.997528
Eubacterium coprostanoligenes group	Chronotype	Simple mode	13	-0.06371	0.037006	0.110767	0.938273	0.872629	1.00886
Eubacterium coprostanoligenes group	Chronotype	Weighted mode	13	-0.04626	0.035247	0.213881	0.95479	0.891055	1.02308
Eubacterium coprostanoligenes group	Chronotype	Weighted median	13	-0.03627	0.021328	0.089007	0.964378	0.924896	1.00555
Eubacterium coprostanoligenes group	Chronotype	MR Egger	13	-0.07841	0.07796	0.336135	0.924585	0.793572	1.07723
Eubacterium coprostanoligenes group	Chronotype	Maximum likelihood	13	-0.04194	0.015489	0.00677	0.958924	0.93025	0.988482
Eubacterium coprostanoligenes group	Binary chronotype	Inverse variance weighted	13	-0.01259	0.00683	0.065253	0.987487	0.974355	1.0008
Eubacterium coprostanoligenes group	Binary chronotype	Simple mode	13	-0.01947	0.016003	0.247075	0.980716	0.950432	1.01197
Eubacterium coprostanoligenes group	Binary chronotype	Weighted mode	13	-0.00163	0.013792	0.907639	0.998367	0.97174	1.02572
Eubacterium coprostanoligenes group	Binary chronotype	Weighted median	13	-0.01261	0.008412	0.133939	0.987471	0.971324	1.00389
Eubacterium coprostanoligenes group	Binary chronotype	MR Egger	13	-0.01635	0.028645	0.579521	0.983778	0.930067	1.04059
Eubacterium coprostanoligenes group	Binary chronotype	Maximum likelihood	13	-0.01261	0.006052	0.037182	0.987467	0.975822	0.999251
Eubacterium eligens group	Daytime napping	Inverse variance weighted	7	0.013783	0.010325	0.181875	1.01388	0.993568	1.0346
Eubacterium eligens group	Daytime napping	Simple mode	7	0.018431	0.020984	0.413548	1.0186	0.977558	1.06137
Eubacterium eligens group	Daytime napping	Weighted mode	7	0.01912	0.018805	0.348504	1.0193	0.982419	1.05757
Eubacterium eligens group	Daytime napping	Weighted median	7	0.017271	0.011635	0.137693	1.01742	0.994482	1.04089
Eubacterium eligens group	Daytime napping	MR Egger	7	0.01422	0.045425	0.766888	1.01432	0.927917	1.10877
Eubacterium eligens group	Daytime napping	Maximum likelihood	7	0.014587	0.008546	0.087847	1.01469	0.997839	1.03183
Eubacterium eligens group	Daytime sleepiness	Inverse variance weighted	7	0.016225	0.007006	0.020558	1.01636	1.0025	1.03041
Eubacterium eligens group	Daytime sleepiness	Simple mode	7	0.022976	0.013315	0.135188	1.02324	0.996883	1.0503
Eubacterium eligens group	Daytime sleepiness	Weighted mode	7	0.021707	0.012764	0.139931	1.02194	0.996694	1.04783
Eubacterium eligens group	Daytime sleepiness	Weighted median	7	0.019895	0.009045	0.027835	1.02009	1.00217	1.03834
Eubacterium eligens group	Daytime sleepiness	MR Egger	7	0.055817	0.028142	0.104122	1.0574	1.00066	1.11737
Eubacterium eligens group	Daytime sleepiness	Maximum likelihood	7	0.016593	0.00722	0.021546	1.01673	1.00245	1.03122
Eubacterium eligens group	Daytime sleepiness adjusted for BMI	Inverse variance weighted	7	0.016007	0.006985	0.021923	1.01614	1.00232	1.03014
Eubacterium eligens group	Daytime sleepiness adjusted for BMI	Simple mode	7	0.023362	0.012941	0.12105	1.02364	0.998001	1.04993
Eubacterium eligens group	Daytime sleepiness adjusted for BMI	Weighted mode	7	0.022728	0.012466	0.118099	1.02299	0.998296	1.04829
Eubacterium eligens group	Daytime sleepiness adjusted for BMI	Weighted median	7	0.0205	0.009068	0.023781	1.02071	1.00273	1.03902
Eubacterium eligens group	Daytime sleepiness adjusted for BMI	MR Egger	7	0.054543	0.028059	0.109526	1.05606	0.999548	1.11576
Eubacterium eligens group	Daytime sleepiness adjusted for BMI	Maximum likelihood	7	0.016323	0.00718	0.022992	1.01646	1.00225	1.03086
Eubacterium eligens group	Insomnia	Inverse variance weighted	7	0.011826	0.009414	0.209028	1.0119	0.993397	1.03074
Eubacterium eligens group	Insomnia	Simple mode	7	0.021884	0.019412	0.302663	1.02212	0.983966	1.06176
Eubacterium eligens group	Insomnia	Weighted mode	7	0.023012	0.019749	0.28817	1.02328	0.984425	1.06367
Eubacterium eligens group	Insomnia	Weighted median	7	0.016249	0.0124	0.19004	1.01638	0.991978	1.04139
Eubacterium eligens group	Insomnia	MR Egger	7	0.005013	0.037858	0.899825	1.00503	0.93315	1.08244
Eubacterium eligens group	Insomnia	Maximum likelihood	7	0.012153	0.009603	0.205667	1.01223	0.993354	1.03146
Eubacterium eligens group	Sleep duration	Inverse variance weighted	7	-0.00035	0.0154	0.981671	0.999646	0.969923	1.03028
Eubacterium eligens group	Sleep duration	Simple mode	7	-0.01168	0.032523	0.731734	0.988385	0.927346	1.05344
Eubacterium eligens group	Sleep duration	Weighted mode	7	-0.01319	0.027595	0.649489	0.986893	0.934934	1.04174
Eubacterium eligens group	Sleep duration	Weighted median	7	-0.01218	0.020214	0.546966	0.987898	0.949523	1.02782
Eubacterium eligens group	Sleep duration	MR Egger	7	-0.07418	0.061863	0.28421	0.928505	0.82248	1.0482
Eubacterium eligens group	Sleep duration	Maximum likelihood	7	-0.00037	0.015709	0.981197	0.99963	0.969321	1.03089
Eubacterium eligens group	Long sleep duration	Inverse variance weighted	7	0.004263	0.005771	0.460107	1.00427	0.992977	1.0157
Eubacterium eligens group	Long sleep duration	Simple mode	7	0.001606	0.010596	0.884492	1.00161	0.981021	1.02263
Eubacterium eligens group	Long sleep duration	Weighted mode	7	0.000242	0.010159	0.981755	1.00024	0.980523	1.02036
Eubacterium eligens group	Long sleep duration	Weighted median	7	0.002492	0.006964	0.720472	1.00249	0.988905	1.01627
Eubacterium eligens group	Long sleep duration	MR Egger	7	-0.01592	0.023623	0.530217	0.984204	0.939673	1.03085
Eubacterium eligens group	Long sleep duration	Maximum likelihood	7	0.004529	0.00511	0.375408	1.00454	0.994529	1.01465
Eubacterium eligens group	Short sleep duration	Inverse variance weighted	7	0.002454	0.006524	0.706792	1.00246	0.989721	1.01536
Eubacterium eligens group	Short sleep duration	Simple mode	7	0.000389	0.011087	0.973123	1.00039	0.978884	1.02237
Eubacterium eligens group	Short sleep duration	Weighted mode	7	0.001998	0.011374	0.866348	1.002	0.979909	1.02459
Eubacterium eligens group	Short sleep duration	Weighted median	7	0.003098	0.007929	0.696029	1.0031	0.987634	1.01881
Eubacterium eligens group	Short sleep duration	MR Egger	7	0.015092	0.026213	0.589725	1.01521	0.964365	1.06873
Eubacterium eligens group	Short sleep duration	Maximum likelihood	7	0.002459	0.006543	0.707049	1.00246	0.989689	1.0154
Eubacterium eligens group	Chronotype	Inverse variance weighted	7	0.002496	0.020126	0.901291	1.0025	0.963723	1.04284
Eubacterium eligens group	Chronotype	Simple mode	7	2.14e-05	0.043941	0.999627	1.00002	0.9175	1.08997
Eubacterium eligens group	Chronotype	Weighted mode	7	0.009343	0.040949	0.827103	1.00939	0.931538	1.09374
Eubacterium eligens group	Chronotype	Weighted median	7	0.003077	0.025036	0.902176	1.00308	0.955047	1.05353
Eubacterium eligens group	Chronotype	MR Egger	7	0.049051	0.085882	0.592615	1.05027	0.887561	1.24282
Eubacterium eligens group	Chronotype	Maximum likelihood	7	0.002623	0.018744	0.8887	1.00263	0.96646	1.04015
Eubacterium eligens group	Binary chronotype	Inverse variance weighted	7	0.001368	0.008567	0.873091	1.00137	0.984696	1.01832
Eubacterium eligens group	Binary chronotype	Simple mode	7	-0.01451	0.016832	0.421699	0.985592	0.953606	1.01865
Eubacterium eligens group	Binary chronotype	Weighted mode	7	-0.01403	0.01607	0.416187	0.986068	0.955494	1.01762
Eubacterium eligens group	Binary chronotype	Weighted median	7	-0.00811	0.010212	0.426852	0.991918	0.972262	1.01197
Eubacterium eligens group	Binary chronotype	MR Egger	7	0.033252	0.034679	0.381666	1.03381	0.965878	1.10652
Eubacterium eligens group	Binary chronotype	Maximum likelihood	7	0.00146	0.007419	0.844033	1.00146	0.987003	1.01613
Anaerofilum	Daytime napping	Inverse variance weighted	11	0.001783	0.006041	0.767884	1.00178	0.989994	1.01372
Anaerofilum	Daytime napping	Simple mode	11	0.002234	0.009719	0.82281	1.00224	0.983327	1.02151
Anaerofilum	Daytime napping	Weighted mode	11	0.002234	0.009195	0.812933	1.00224	0.984336	1.02046
Anaerofilum	Daytime napping	Weighted median	11	0.003185	0.005805	0.583241	1.00319	0.99184	1.01467
Anaerofilum	Daytime napping	MR Egger	11	0.035073	0.030152	0.274656	1.0357	0.976262	1.09875
Anaerofilum	Daytime napping	Maximum likelihood	11	0.001938	0.004088	0.635333	1.00194	0.993945	1.01
Anaerofilum	Daytime sleepiness	Inverse variance weighted	11	0.004003	0.003295	0.224469	1.00401	0.997547	1.01052
Anaerofilum	Daytime sleepiness	Simple mode	11	-0.004	0.008015	0.628203	0.996004	0.980479	1.01178
Anaerofilum	Daytime sleepiness	Weighted mode	11	-0.004	0.007451	0.60274	0.996004	0.981565	1.01066
Anaerofilum	Daytime sleepiness	Weighted median	11	0.001127	0.004734	0.811761	1.00113	0.991882	1.01046
Anaerofilum	Daytime sleepiness	MR Egger	11	0.039756	0.016668	0.040881	1.04056	1.00711	1.07511
Anaerofilum	Daytime sleepiness	Maximum likelihood	11	0.003969	0.003372	0.239174	1.00398	0.997363	1.01063
Anaerofilum	Daytime sleepiness adjusted for BMI	Inverse variance weighted	11	0.003956	0.003373	0.240847	1.00396	0.997349	1.01062
Anaerofilum	Daytime sleepiness adjusted for BMI	Simple mode	11	-0.0046	0.008148	0.58452	0.995407	0.979637	1.01143
Anaerofilum	Daytime sleepiness adjusted for BMI	Weighted mode	11	-0.0046	0.00846	0.598257	0.995407	0.979038	1.01205
Anaerofilum	Daytime sleepiness adjusted for BMI	Weighted median	11	0.003188	0.004767	0.503607	1.00319	0.993864	1.01261
Anaerofilum	Daytime sleepiness adjusted for BMI	MR Egger	11	0.039557	0.016619	0.041214	1.04035	1.00701	1.0748
Anaerofilum	Daytime sleepiness adjusted for BMI	Maximum likelihood	11	0.004008	0.003365	0.233671	1.00402	0.997415	1.01066
Anaerofilum	Insomnia	Inverse variance weighted	11	-0.00696	0.004752	0.142991	0.993063	0.983856	1.00236
Anaerofilum	Insomnia	Simple mode	11	-0.00374	0.010197	0.721464	0.996267	0.976553	1.01638
Anaerofilum	Insomnia	Weighted mode	11	-0.00392	0.010652	0.720681	0.99609	0.975509	1.0171
Anaerofilum	Insomnia	Weighted median	11	-0.00438	0.006361	0.490772	0.995627	0.983291	1.00812
Anaerofilum	Insomnia	MR Egger	11	-0.00828	0.025322	0.751158	0.991754	0.943735	1.04222
Anaerofilum	Insomnia	Maximum likelihood	11	-0.00731	0.004561	0.108912	0.992715	0.983879	1.00163
Anaerofilum	Sleep duration	Inverse variance weighted	11	0.017864	0.008313	0.031641	1.01802	1.00157	1.03475
Anaerofilum	Sleep duration	Simple mode	11	0.013415	0.016393	0.432233	1.01351	0.981458	1.0466
Anaerofilum	Sleep duration	Weighted mode	11	0.012416	0.016948	0.480626	1.01249	0.979413	1.04669
Anaerofilum	Sleep duration	Weighted median	11	0.015623	0.010124	0.122777	1.01575	0.995789	1.0361
Anaerofilum	Sleep duration	MR Egger	11	-0.02874	0.041392	0.504995	0.971669	0.895952	1.05378
Anaerofilum	Sleep duration	Maximum likelihood	11	0.01914	0.007561	0.011363	1.01933	1.00433	1.03454
Anaerofilum	Long sleep duration	Inverse variance weighted	11	-0.00097	0.003028	0.749701	0.999035	0.993124	1.00498
Anaerofilum	Long sleep duration	Simple mode	11	-0.00306	0.005229	0.57087	0.99694	0.986775	1.00721
Anaerofilum	Long sleep duration	Weighted mode	11	-0.00295	0.005226	0.584925	0.997055	0.986893	1.00732
Anaerofilum	Long sleep duration	Weighted median	11	-0.0013	0.003271	0.691473	0.998703	0.992321	1.00513
Anaerofilum	Long sleep duration	MR Egger	11	-0.01738	0.015149	0.280838	0.98277	0.954018	1.01239
Anaerofilum	Long sleep duration	Maximum likelihood	11	-0.001	0.002411	0.677516	0.998998	0.994288	1.00373
Anaerofilum	Short sleep duration	Inverse variance weighted	11	-0.00913	0.003069	0.002933	0.990912	0.98497	0.996891
Anaerofilum	Short sleep duration	Simple mode	11	-0.00771	0.006564	0.26765	0.992324	0.979639	1.00517
Anaerofilum	Short sleep duration	Weighted mode	11	-0.00715	0.006898	0.324127	0.992872	0.97954	1.00639
Anaerofilum	Short sleep duration	Weighted median	11	-0.00771	0.004273	0.071268	0.992322	0.984046	1.00067
Anaerofilum	Short sleep duration	MR Egger	11	-0.01184	0.015524	0.465127	0.988229	0.958612	1.01876
Anaerofilum	Short sleep duration	Maximum likelihood	11	-0.00949	0.003179	0.002843	0.990557	0.984404	0.996749
Anaerofilum	Chronotype	Inverse variance weighted	11	-0.01971	0.010221	0.053841	0.980486	0.961039	1.00033
Anaerofilum	Chronotype	Simple mode	11	-0.00626	0.018292	0.739167	0.993757	0.95876	1.03003
Anaerofilum	Chronotype	Weighted mode	11	-0.00626	0.018499	0.741964	0.993757	0.958372	1.03045
Anaerofilum	Chronotype	Weighted median	11	-0.01095	0.011817	0.353985	0.989107	0.966462	1.01228
Anaerofilum	Chronotype	MR Egger	11	0.082997	0.043496	0.088723	1.08654	0.997748	1.18323
Anaerofilum	Chronotype	Maximum likelihood	11	-0.02067	0.008983	0.02138	0.979541	0.962446	0.99694
Anaerofilum	Binary chronotype	Inverse variance weighted	11	-0.00449	0.003962	0.256582	0.995515	0.987815	1.00328
Anaerofilum	Binary chronotype	Simple mode	11	-0.00124	0.007458	0.87154	0.998763	0.98427	1.01347
Anaerofilum	Binary chronotype	Weighted mode	11	-0.00173	0.00762	0.825175	0.998273	0.983474	1.0133
Anaerofilum	Binary chronotype	Weighted median	11	-0.00306	0.004923	0.534292	0.996945	0.987372	1.00661
Anaerofilum	Binary chronotype	MR Egger	11	0.034214	0.01708	0.07617	1.03481	1.00074	1.07004
Anaerofilum	Binary chronotype	Maximum likelihood	11	-0.00471	0.003486	0.176221	0.995296	0.988519	1.00212
Clostridium innocuum group	Daytime napping	Inverse variance weighted	9	0.002387	0.003995	0.550192	1.00239	0.994571	1.01027
Clostridium innocuum group	Daytime napping	Simple mode	9	0.004887	0.007714	0.544078	1.0049	0.989819	1.02021
Clostridium innocuum group	Daytime napping	Weighted mode	9	0.004656	0.007602	0.557276	1.00467	0.989808	1.01975
Clostridium innocuum group	Daytime napping	Weighted median	9	0.002966	0.005152	0.564888	1.00297	0.992893	1.01315
Clostridium innocuum group	Daytime napping	MR Egger	9	-0.00505	0.020335	0.810981	0.994962	0.956086	1.03542
Clostridium innocuum group	Daytime napping	Maximum likelihood	9	0.002419	0.004027	0.547995	1.00242	0.994542	1.01036
Clostridium innocuum group	Daytime sleepiness	Inverse variance weighted	9	0.001508	0.004119	0.714274	1.00151	0.993456	1.00963
Clostridium innocuum group	Daytime sleepiness	Simple mode	9	-0.00498	0.00775	0.53874	0.995036	0.980036	1.01026
Clostridium innocuum group	Daytime sleepiness	Weighted mode	9	-0.00527	0.007773	0.516723	0.994742	0.979702	1.01001
Clostridium innocuum group	Daytime sleepiness	Weighted median	9	-0.00294	0.004897	0.54807	0.997063	0.987538	1.00668
Clostridium innocuum group	Daytime sleepiness	MR Egger	9	-0.01273	0.021734	0.576447	0.98735	0.946173	1.03032
Clostridium innocuum group	Daytime sleepiness	Maximum likelihood	9	0.001591	0.003509	0.650274	1.00159	0.994727	1.0085
Clostridium innocuum group	Daytime sleepiness adjusted for BMI	Inverse variance weighted	9	0.000984	0.004306	0.819158	1.00099	0.992573	1.00947
Clostridium innocuum group	Daytime sleepiness adjusted for BMI	Simple mode	9	-0.00585	0.007863	0.477854	0.994163	0.97896	1.0096
Clostridium innocuum group	Daytime sleepiness adjusted for BMI	Weighted mode	9	-0.00601	0.006701	0.39571	0.994005	0.981035	1.00715
Clostridium innocuum group	Daytime sleepiness adjusted for BMI	Weighted median	9	-0.00372	0.004811	0.439303	0.996287	0.986937	1.00572
Clostridium innocuum group	Daytime sleepiness adjusted for BMI	MR Egger	9	-0.01454	0.022652	0.541284	0.985561	0.94276	1.03031
Clostridium innocuum group	Daytime sleepiness adjusted for BMI	Maximum likelihood	9	0.001063	0.003505	0.761695	1.00106	0.99421	1.00796
Clostridium innocuum group	Insomnia	Inverse variance weighted	9	0.017642	0.006377	0.005669	1.0178	1.00516	1.0306
Clostridium innocuum group	Insomnia	Simple mode	9	0.008	0.010634	0.473407	1.00803	0.98724	1.02926
Clostridium innocuum group	Insomnia	Weighted mode	9	0.006825	0.008782	0.459414	1.00685	0.989666	1.02433
Clostridium innocuum group	Insomnia	Weighted median	9	0.011035	0.006756	0.102407	1.0111	0.997795	1.02457
Clostridium innocuum group	Insomnia	MR Egger	9	0.009531	0.034575	0.790771	1.00958	0.943427	1.08036
Clostridium innocuum group	Insomnia	Maximum likelihood	9	0.019279	0.005042	0.000131	1.01947	1.00944	1.02959
Clostridium innocuum group	Sleep duration	Inverse variance weighted	9	-0.00111	0.007453	0.881295	0.998888	0.984401	1.01359
Clostridium innocuum group	Sleep duration	Simple mode	9	0.002916	0.015876	0.858832	1.00292	0.972192	1.03462
Clostridium innocuum group	Sleep duration	Weighted mode	9	0.002916	0.014422	0.844801	1.00292	0.974968	1.03167
Clostridium innocuum group	Sleep duration	Weighted median	9	0.001575	0.010229	0.877602	1.00158	0.981695	1.02186
Clostridium innocuum group	Sleep duration	MR Egger	9	0.006668	0.038869	0.868651	1.00669	0.932846	1.08638
Clostridium innocuum group	Sleep duration	Maximum likelihood	9	-0.00115	0.007601	0.879569	0.998849	0.984078	1.01384
Clostridium innocuum group	Long sleep duration	Inverse variance weighted	9	0.000776	0.00239	0.745408	1.00078	0.996099	1.00547
Clostridium innocuum group	Long sleep duration	Simple mode	9	0.002494	0.004779	0.615876	1.0025	0.993151	1.01193
Clostridium innocuum group	Long sleep duration	Weighted mode	9	0.002424	0.004225	0.58185	1.00243	0.994161	1.01076
Clostridium innocuum group	Long sleep duration	Weighted median	9	0.001651	0.003099	0.594265	1.00165	0.995586	1.00776
Clostridium innocuum group	Long sleep duration	MR Egger	9	-0.0079	0.012163	0.536748	0.992132	0.96876	1.01607
Clostridium innocuum group	Long sleep duration	Maximum likelihood	9	0.000806	0.002438	0.740861	1.00081	0.996035	1.0056
Clostridium innocuum group	Short sleep duration	Inverse variance weighted	9	0.001856	0.004078	0.648924	1.00186	0.993883	1.0099
Clostridium innocuum group	Short sleep duration	Simple mode	9	0.007779	0.008577	0.390958	1.00781	0.991008	1.0249
Clostridium innocuum group	Short sleep duration	Weighted mode	9	0.007315	0.008556	0.417434	1.00734	0.99059	1.02438
Clostridium innocuum group	Short sleep duration	Weighted median	9	0.005147	0.004571	0.260094	1.00516	0.996196	1.01421
Clostridium innocuum group	Short sleep duration	MR Egger	9	-0.00963	0.021741	0.671023	0.990411	0.949094	1.03353
Clostridium innocuum group	Short sleep duration	Maximum likelihood	9	0.002005	0.003282	0.5412	1.00201	0.995583	1.00847
Clostridium innocuum group	Chronotype	Inverse variance weighted	9	-0.01393	0.013244	0.29293	0.986167	0.960897	1.0121
Clostridium innocuum group	Chronotype	Simple mode	9	0.013116	0.029899	0.672503	1.0132	0.955534	1.07435
Clostridium innocuum group	Chronotype	Weighted mode	9	0.01214	0.025485	0.646568	1.01221	0.962895	1.06406
Clostridium innocuum group	Chronotype	Weighted median	9	-0.00035	0.013409	0.979465	0.999655	0.973725	1.02628
Clostridium innocuum group	Chronotype	MR Egger	9	0.127759	0.047007	0.029858	1.13628	1.03627	1.24595
Clostridium innocuum group	Chronotype	Maximum likelihood	9	-0.01528	0.009381	0.10329	0.984834	0.966892	1.00311
Clostridium innocuum group	Binary chronotype	Inverse variance weighted	9	-0.00595	0.004855	0.220384	0.994068	0.984653	1.00357
Clostridium innocuum group	Binary chronotype	Simple mode	9	0.005201	0.011945	0.674764	1.00521	0.981954	1.02903
Clostridium innocuum group	Binary chronotype	Weighted mode	9	0.005033	0.010006	0.628514	1.00505	0.985527	1.02495
Clostridium innocuum group	Binary chronotype	Weighted median	9	0.000703	0.005148	0.891449	1.0007	0.990657	1.01085
Clostridium innocuum group	Binary chronotype	MR Egger	9	0.042578	0.018653	0.056422	1.0435	1.00604	1.08235
Clostridium innocuum group	Binary chronotype	Maximum likelihood	9	-0.00647	0.003667	0.077774	0.993554	0.986439	1.00072
Eubacterium hallii group	Daytime napping	Inverse variance weighted	16	0.002953	0.009407	0.753607	1.00296	0.984635	1.02162
Eubacterium hallii group	Daytime napping	Simple mode	16	0.030857	0.015701	0.068174	1.03134	1.00008	1.06357
Eubacterium hallii group	Daytime napping	Weighted mode	16	0.025375	0.01318	0.073373	1.0257	0.999542	1.05254
Eubacterium hallii group	Daytime napping	Weighted median	16	0.0119	0.008902	0.181324	1.01197	0.994466	1.02978
Eubacterium hallii group	Daytime napping	MR Egger	16	0.021991	0.019452	0.277237	1.02224	0.983995	1.06196
Eubacterium hallii group	Daytime napping	Maximum likelihood	16	0.003326	0.005575	0.55076	1.00333	0.992429	1.01435
Eubacterium hallii group	Daytime sleepiness	Inverse variance weighted	16	0.002281	0.004674	0.625554	1.00228	0.993143	1.01151
Eubacterium hallii group	Daytime sleepiness	Simple mode	16	0.005535	0.010154	0.593685	1.00555	0.985736	1.02576
Eubacterium hallii group	Daytime sleepiness	Weighted mode	16	0.006139	0.008552	0.483889	1.00616	0.989433	1.02317
Eubacterium hallii group	Daytime sleepiness	Weighted median	16	0.00451	0.006291	0.473491	1.00452	0.992209	1.01698
Eubacterium hallii group	Daytime sleepiness	MR Egger	16	0.010333	0.009782	0.308736	1.01039	0.991198	1.02995
Eubacterium hallii group	Daytime sleepiness	Maximum likelihood	16	0.002372	0.004512	0.599157	1.00238	0.993549	1.01128
Eubacterium hallii group	Daytime sleepiness adjusted for BMI	Inverse variance weighted	16	0.001293	0.004683	0.782531	1.00129	0.992145	1.01053
Eubacterium hallii group	Daytime sleepiness adjusted for BMI	Simple mode	16	0.003426	0.009655	0.727675	1.00343	0.984621	1.0226
Eubacterium hallii group	Daytime sleepiness adjusted for BMI	Weighted mode	16	0.004316	0.008299	0.610574	1.00433	0.988122	1.02079
Eubacterium hallii group	Daytime sleepiness adjusted for BMI	Weighted median	16	0.002274	0.006125	0.710498	1.00228	0.990315	1.01438
Eubacterium hallii group	Daytime sleepiness adjusted for BMI	MR Egger	16	0.009064	0.009823	0.371778	1.00911	0.989862	1.02872
Eubacterium hallii group	Daytime sleepiness adjusted for BMI	Maximum likelihood	16	0.001366	0.004502	0.761557	1.00137	0.99257	1.01024
Eubacterium hallii group	Insomnia	Inverse variance weighted	16	-0.00231	0.005942	0.697704	0.997695	0.986143	1.00938
Eubacterium hallii group	Insomnia	Simple mode	16	0.002387	0.013478	0.861789	1.00239	0.976257	1.02922
Eubacterium hallii group	Insomnia	Weighted mode	16	0.003154	0.012882	0.809885	1.00316	0.978148	1.02881
Eubacterium hallii group	Insomnia	Weighted median	16	-0.00026	0.008507	0.975795	0.999742	0.983211	1.01655
Eubacterium hallii group	Insomnia	MR Egger	16	0.001995	0.012385	0.874318	1.002	0.977966	1.02662
Eubacterium hallii group	Insomnia	Maximum likelihood	16	-0.00235	0.00603	0.6968	0.997653	0.985932	1.00951
Eubacterium hallii group	Sleep duration	Inverse variance weighted	16	-0.02284	0.009962	0.021873	0.977421	0.958522	0.996693
Eubacterium hallii group	Sleep duration	Simple mode	16	-0.04308	0.028007	0.144798	0.957832	0.906671	1.01188
Eubacterium hallii group	Sleep duration	Weighted mode	16	-0.04308	0.022995	0.08061	0.957832	0.91562	1.00199
Eubacterium hallii group	Sleep duration	Weighted median	16	-0.03366	0.01462	0.021329	0.966903	0.93959	0.995011
Eubacterium hallii group	Sleep duration	MR Egger	16	-0.03852	0.020955	0.08736	0.962215	0.923496	1.00256
Eubacterium hallii group	Sleep duration	Maximum likelihood	16	-0.02364	0.009977	0.017833	0.97664	0.957727	0.995927
Eubacterium hallii group	Long sleep duration	Inverse variance weighted	16	-0.00113	0.003121	0.716923	0.998869	0.992778	1.005
Eubacterium hallii group	Long sleep duration	Simple mode	16	-0.00272	0.006983	0.702049	0.997281	0.983723	1.01102
Eubacterium hallii group	Long sleep duration	Weighted mode	16	-0.00441	0.00538	0.424881	0.995596	0.985152	1.00615
Eubacterium hallii group	Long sleep duration	Weighted median	16	-0.00434	0.004255	0.308208	0.995674	0.987405	1.00401
Eubacterium hallii group	Long sleep duration	MR Egger	16	-0.00314	0.006503	0.636772	0.996866	0.984239	1.00965
Eubacterium hallii group	Long sleep duration	Maximum likelihood	16	-0.00117	0.00317	0.712957	0.998835	0.992648	1.00506
Eubacterium hallii group	Short sleep duration	Inverse variance weighted	16	0.009591	0.00412	0.0199	1.00964	1.00152	1.01782
Eubacterium hallii group	Short sleep duration	Simple mode	16	-0.00151	0.010128	0.883498	0.998492	0.978867	1.01851
Eubacterium hallii group	Short sleep duration	Weighted mode	16	0.014835	0.009341	0.133109	1.01495	0.996532	1.0337
Eubacterium hallii group	Short sleep duration	Weighted median	16	0.013571	0.005649	0.016286	1.01366	1.0025	1.02495
Eubacterium hallii group	Short sleep duration	MR Egger	16	0.012188	0.008587	0.177661	1.01226	0.995369	1.02944
Eubacterium hallii group	Short sleep duration	Maximum likelihood	16	0.009933	0.004234	0.018987	1.00998	1.00164	1.0184
Eubacterium hallii group	Chronotype	Inverse variance weighted	16	0.010189	0.021293	0.632295	1.01024	0.968947	1.05329
Eubacterium hallii group	Chronotype	Simple mode	16	0.000116	0.030127	0.996968	1.00012	0.942771	1.06095
Eubacterium hallii group	Chronotype	Weighted mode	16	-0.01173	0.027836	0.679372	0.988336	0.935858	1.04376
Eubacterium hallii group	Chronotype	Weighted median	16	0.001201	0.017649	0.945739	1.0012	0.96716	1.03644
Eubacterium hallii group	Chronotype	MR Egger	16	-0.00261	0.045791	0.955337	0.997392	0.911775	1.09105
Eubacterium hallii group	Chronotype	Maximum likelihood	16	0.011284	0.012507	0.366977	1.01135	0.986856	1.03645
Eubacterium hallii group	Binary chronotype	Inverse variance weighted	16	0.005496	0.007446	0.460477	1.00551	0.990943	1.02029
Eubacterium hallii group	Binary chronotype	Simple mode	16	0.006355	0.010315	0.547071	1.00638	0.986233	1.02693
Eubacterium hallii group	Binary chronotype	Weighted mode	16	0.004431	0.008464	0.608242	1.00444	0.987915	1.02124
Eubacterium hallii group	Binary chronotype	Weighted median	16	0.003214	0.006923	0.642419	1.00322	0.9897	1.01692
Eubacterium hallii group	Binary chronotype	MR Egger	16	0.004361	0.016065	0.790014	1.00437	0.973238	1.0365
Eubacterium hallii group	Binary chronotype	Maximum likelihood	16	0.005771	0.004815	0.23064	1.00579	0.996341	1.01532
Alistipes	Daytime napping	Inverse variance weighted	14	0.00218	0.011878	0.854403	1.00218	0.979119	1.02579
Alistipes	Daytime napping	Simple mode	14	0.002935	0.015148	0.849335	1.00294	0.973601	1.03316
Alistipes	Daytime napping	Weighted mode	14	0.002386	0.014892	0.87518	1.00239	0.973553	1.03208
Alistipes	Daytime napping	Weighted median	14	0.005392	0.009735	0.579669	1.00541	0.986405	1.02477
Alistipes	Daytime napping	MR Egger	14	0.075321	0.055686	0.201122	1.07823	0.966742	1.20258
Alistipes	Daytime napping	Maximum likelihood	14	0.002526	0.007272	0.728344	1.00253	0.988342	1.01692
Alistipes	Daytime sleepiness	Inverse variance weighted	14	-0.0076	0.008274	0.358198	0.992427	0.976463	1.00865
Alistipes	Daytime sleepiness	Simple mode	14	0.005209	0.011992	0.671128	1.00522	0.981871	1.02913
Alistipes	Daytime sleepiness	Weighted mode	14	0.005209	0.01197	0.670555	1.00522	0.981914	1.02909
Alistipes	Daytime sleepiness	Weighted median	14	0.002028	0.007788	0.794535	1.00203	0.986852	1.01744
Alistipes	Daytime sleepiness	MR Egger	14	0.033794	0.039768	0.412075	1.03437	0.95681	1.11822
Alistipes	Daytime sleepiness	Maximum likelihood	14	-0.00787	0.006043	0.193091	0.992165	0.980482	1.00399
Alistipes	Daytime sleepiness adjusted for BMI	Inverse variance weighted	14	-0.00763	0.007851	0.331294	0.992402	0.977247	1.00779
Alistipes	Daytime sleepiness adjusted for BMI	Simple mode	14	0.002637	0.01253	0.83657	1.00264	0.978317	1.02757
Alistipes	Daytime sleepiness adjusted for BMI	Weighted mode	14	0.001983	0.011612	0.867014	1.00198	0.979437	1.02505
Alistipes	Daytime sleepiness adjusted for BMI	Weighted median	14	-0.00155	0.008034	0.847143	0.998453	0.982854	1.0143
Alistipes	Daytime sleepiness adjusted for BMI	MR Egger	14	0.029671	0.03791	0.448993	1.03012	0.956348	1.10957
Alistipes	Daytime sleepiness adjusted for BMI	Maximum likelihood	14	-0.00819	0.005993	0.17188	0.991846	0.980265	1.00357
Alistipes	Insomnia	Inverse variance weighted	14	0.014835	0.007667	0.053008	1.01495	0.999807	1.03031
Alistipes	Insomnia	Simple mode	14	0.018207	0.018666	0.34717	1.01837	0.981789	1.05632
Alistipes	Insomnia	Weighted mode	14	0.01955	0.018336	0.305723	1.01974	0.983745	1.05706
Alistipes	Insomnia	Weighted median	14	0.016553	0.010235	0.105829	1.01669	0.996498	1.03729
Alistipes	Insomnia	MR Egger	14	0.02067	0.037057	0.587247	1.02089	0.949366	1.09779
Alistipes	Insomnia	Maximum likelihood	14	0.015297	0.00787	0.05193	1.01541	0.999872	1.0312
Alistipes	Sleep duration	Inverse variance weighted	14	-0.03352	0.015662	0.032355	0.967039	0.937804	0.997185
Alistipes	Sleep duration	Simple mode	14	-0.00135	0.039022	0.972833	0.998646	0.925115	1.07802
Alistipes	Sleep duration	Weighted mode	14	-0.00275	0.039173	0.94502	0.99725	0.923547	1.07683
Alistipes	Sleep duration	Weighted median	14	-0.02763	0.02025	0.172463	0.97275	0.934897	1.01214
Alistipes	Sleep duration	MR Egger	14	-0.02568	0.078727	0.749914	0.974649	0.835284	1.13726
Alistipes	Sleep duration	Maximum likelihood	14	-0.03465	0.013253	0.008945	0.965947	0.941178	0.991368
Alistipes	Long sleep duration	Inverse variance weighted	14	-0.01168	0.004604	0.011199	0.988391	0.979512	0.99735
Alistipes	Long sleep duration	Simple mode	14	-0.01728	0.010789	0.133181	0.982865	0.9623	1.00387
Alistipes	Long sleep duration	Weighted mode	14	-0.01623	0.010317	0.139794	0.983905	0.964209	1.004
Alistipes	Long sleep duration	Weighted median	14	-0.01377	0.005684	0.015442	0.986329	0.975401	0.997378
Alistipes	Long sleep duration	MR Egger	14	-0.01392	0.023132	0.558561	0.986178	0.942464	1.03192
Alistipes	Long sleep duration	Maximum likelihood	14	-0.012	0.004232	0.004576	0.988071	0.979908	0.996302
Alistipes	Short sleep duration	Inverse variance weighted	14	0.000605	0.006889	0.929999	1.0006	0.987185	1.01421
Alistipes	Short sleep duration	Simple mode	14	-0.00187	0.015885	0.907884	0.998128	0.967531	1.02969
Alistipes	Short sleep duration	Weighted mode	14	-0.00187	0.013925	0.894999	0.998128	0.971254	1.02574
Alistipes	Short sleep duration	Weighted median	14	-0.0016	0.008123	0.843955	0.998402	0.982632	1.01442
Alistipes	Short sleep duration	MR Egger	14	-0.02771	0.033623	0.425873	0.972667	0.910634	1.03893
Alistipes	Short sleep duration	Maximum likelihood	14	0.000636	0.005529	0.908451	1.00064	0.989851	1.01154
Alistipes	Chronotype	Inverse variance weighted	14	0.003159	0.026012	0.903354	1.00316	0.9533	1.05564
Alistipes	Chronotype	Simple mode	14	0.084234	0.042722	0.070309	1.08788	1.0005	1.1829
Alistipes	Chronotype	Weighted mode	14	0.079894	0.045955	0.105729	1.08317	0.989874	1.18527
Alistipes	Chronotype	Weighted median	14	0.032618	0.024203	0.177758	1.03316	0.98529	1.08335
Alistipes	Chronotype	MR Egger	14	0.086473	0.128443	0.513551	1.09032	0.84766	1.40245
Alistipes	Chronotype	Maximum likelihood	14	0.003584	0.016075	0.823566	1.00359	0.972464	1.03571
Alistipes	Binary chronotype	Inverse variance weighted	14	0.003643	0.009207	0.692335	1.00365	0.9857	1.02193
Alistipes	Binary chronotype	Simple mode	14	0.031021	0.017451	0.098848	1.03151	0.996823	1.0674
Alistipes	Binary chronotype	Weighted mode	14	0.029019	0.017632	0.123761	1.02944	0.994475	1.06564
Alistipes	Binary chronotype	Weighted median	14	0.012957	0.009742	0.183527	1.01304	0.993881	1.03257
Alistipes	Binary chronotype	MR Egger	14	0.041592	0.044921	0.372744	1.04247	0.95461	1.13841
Alistipes	Binary chronotype	Maximum likelihood	14	0.004054	0.006235	0.515552	1.00406	0.991866	1.01641
Catenibacterium	Daytime napping	Inverse variance weighted	5	-0.00525	0.005018	0.295427	0.994764	0.985029	1.00459
Catenibacterium	Daytime napping	Simple mode	5	-8.54658e-05	0.008247	0.992228	0.999915	0.983882	1.01621
Catenibacterium	Daytime napping	Weighted mode	5	-0.00068	0.008128	0.937529	0.999322	0.983529	1.01537
Catenibacterium	Daytime napping	Weighted median	5	-0.00105	0.006584	0.873598	0.998953	0.986145	1.01193
Catenibacterium	Daytime napping	MR Egger	5	0.063946	0.042033	0.225524	1.06604	0.981731	1.15758
Catenibacterium	Daytime napping	Maximum likelihood	5	-0.00547	0.004786	0.253053	0.994545	0.98526	1.00392
Catenibacterium	Daytime sleepiness	Inverse variance weighted	5	0.000991	0.003955	0.802142	1.00099	0.993263	1.00878
Catenibacterium	Daytime sleepiness	Simple mode	5	0.004956	0.006779	0.505258	1.00497	0.991704	1.01841
Catenibacterium	Daytime sleepiness	Weighted mode	5	0.004899	0.006576	0.4977	1.00491	0.992042	1.01795
Catenibacterium	Daytime sleepiness	Weighted median	5	0.003217	0.005106	0.528642	1.00322	0.993232	1.01331
Catenibacterium	Daytime sleepiness	MR Egger	5	0.045305	0.035669	0.293595	1.04635	0.975694	1.12211
Catenibacterium	Daytime sleepiness	Maximum likelihood	5	0.001011	0.003994	0.80025	1.00101	0.993205	1.00888
Catenibacterium	Daytime sleepiness adjusted for BMI	Inverse variance weighted	5	0.001054	0.003943	0.789255	1.00105	0.993348	1.00882
Catenibacterium	Daytime sleepiness adjusted for BMI	Simple mode	5	0.004401	0.006249	0.520122	1.00441	0.992184	1.01679
Catenibacterium	Daytime sleepiness adjusted for BMI	Weighted mode	5	0.004014	0.006125	0.548009	1.00402	0.99204	1.01615
Catenibacterium	Daytime sleepiness adjusted for BMI	Weighted median	5	0.002503	0.005197	0.630096	1.00251	0.992346	1.01277
Catenibacterium	Daytime sleepiness adjusted for BMI	MR Egger	5	0.043313	0.035564	0.310316	1.04426	0.973953	1.11965
Catenibacterium	Daytime sleepiness adjusted for BMI	Maximum likelihood	5	0.001073	0.003979	0.787482	1.00107	0.993296	1.00891
Catenibacterium	Insomnia	Inverse variance weighted	5	-0.0063	0.005643	0.264034	0.993717	0.982787	1.00477
Catenibacterium	Insomnia	Simple mode	5	-0.00379	0.009874	0.720931	0.996221	0.977126	1.01569
Catenibacterium	Insomnia	Weighted mode	5	-0.00345	0.010404	0.756662	0.996553	0.976438	1.01708
Catenibacterium	Insomnia	Weighted median	5	-0.00373	0.007264	0.607931	0.99628	0.982196	1.01057
Catenibacterium	Insomnia	MR Egger	5	-0.00506	0.058736	0.936751	0.994951	0.886757	1.11634
Catenibacterium	Insomnia	Maximum likelihood	5	-0.00659	0.005464	0.227625	0.993429	0.982847	1.00413
Catenibacterium	Sleep duration	Inverse variance weighted	5	0.001814	0.008694	0.834751	1.00181	0.984888	1.01903
Catenibacterium	Sleep duration	Simple mode	5	-0.00131	0.013766	0.928976	0.998695	0.972108	1.02601
Catenibacterium	Sleep duration	Weighted mode	5	-0.00081	0.013561	0.955197	0.99919	0.972981	1.0261
Catenibacterium	Sleep duration	Weighted median	5	0.00061	0.011005	0.955833	1.00061	0.979258	1.02243
Catenibacterium	Sleep duration	MR Egger	5	-0.00136	0.078428	0.9873	0.998646	0.856351	1.16458
Catenibacterium	Sleep duration	Maximum likelihood	5	0.001825	0.008722	0.834243	1.00183	0.984846	1.0191
Catenibacterium	Long sleep duration	Inverse variance weighted	5	0.003207	0.002788	0.250128	1.00321	0.997744	1.00871
Catenibacterium	Long sleep duration	Simple mode	5	0.001972	0.004597	0.690097	1.00197	0.992986	1.01104
Catenibacterium	Long sleep duration	Weighted mode	5	0.002013	0.004383	0.669973	1.00202	0.993443	1.01066
Catenibacterium	Long sleep duration	Weighted median	5	0.001901	0.003589	0.596233	1.0019	0.994881	1.00897
Catenibacterium	Long sleep duration	MR Egger	5	0.002167	0.025159	0.936787	1.00217	0.953949	1.05283
Catenibacterium	Long sleep duration	Maximum likelihood	5	0.003289	0.002847	0.247907	1.00329	0.997712	1.00891
Catenibacterium	Short sleep duration	Inverse variance weighted	5	0.000268	0.003684	0.942032	1.00027	0.993072	1.00752
Catenibacterium	Short sleep duration	Simple mode	5	-0.00187	0.006074	0.773263	0.998129	0.986316	1.01008
Catenibacterium	Short sleep duration	Weighted mode	5	-0.00206	0.005619	0.733009	0.997946	0.987016	1.009
Catenibacterium	Short sleep duration	Weighted median	5	-0.00078	0.004658	0.866617	0.999218	0.990137	1.00838
Catenibacterium	Short sleep duration	MR Egger	5	0.009111	0.033226	0.801723	1.00915	0.945527	1.07706
Catenibacterium	Short sleep duration	Maximum likelihood	5	0.000274	0.003716	0.941219	1.00027	0.993015	1.00759
Catenibacterium	Chronotype	Inverse variance weighted	5	0.015088	0.010317	0.143614	1.0152	0.99488	1.03594
Catenibacterium	Chronotype	Simple mode	5	0.020689	0.016009	0.26586	1.0209	0.989367	1.05345
Catenibacterium	Chronotype	Weighted mode	5	0.019879	0.015968	0.281114	1.02008	0.988647	1.05251
Catenibacterium	Chronotype	Weighted median	5	0.016014	0.013192	0.224786	1.01614	0.990206	1.04276
Catenibacterium	Chronotype	MR Egger	5	-0.00342	0.093061	0.973004	0.996587	0.830424	1.196
Catenibacterium	Chronotype	Maximum likelihood	5	0.015182	0.010457	0.146562	1.0153	0.994699	1.03632
Catenibacterium	Binary chronotype	Inverse variance weighted	5	0.009077	0.004051	0.025042	1.00912	1.00114	1.01716
Catenibacterium	Binary chronotype	Simple mode	5	0.009103	0.006275	0.22049	1.00914	0.996809	1.02163
Catenibacterium	Binary chronotype	Weighted mode	5	0.009413	0.006428	0.216963	1.00946	0.996819	1.02226
Catenibacterium	Binary chronotype	Weighted median	5	0.008983	0.005327	0.091701	1.00902	0.998544	1.01961
Catenibacterium	Binary chronotype	MR Egger	5	0.002891	0.036539	0.94192	1.0029	0.933583	1.07735
Catenibacterium	Binary chronotype	Maximum likelihood	5	0.009134	0.004162	0.028201	1.00918	1.00098	1.01744
Bacteroides	Daytime napping	Inverse variance weighted	9	-0.00137	0.008076	0.864906	0.998627	0.982943	1.01456
Bacteroides	Daytime napping	Simple mode	9	-0.01264	0.015481	0.437797	0.987438	0.957928	1.01786
Bacteroides	Daytime napping	Weighted mode	9	-0.01264	0.015297	0.43254	0.987438	0.958272	1.01749
Bacteroides	Daytime napping	Weighted median	9	-0.01229	0.010352	0.23531	0.98779	0.96795	1.00804
Bacteroides	Daytime napping	MR Egger	9	-0.01965	0.042474	0.657672	0.980543	0.902219	1.06567
Bacteroides	Daytime napping	Maximum likelihood	9	-0.00142	0.008221	0.862565	0.998578	0.982616	1.0148
Bacteroides	Daytime sleepiness	Inverse variance weighted	9	0.008251	0.007172	0.249942	1.00829	0.994211	1.02256
Bacteroides	Daytime sleepiness	Simple mode	9	0.022173	0.014955	0.176466	1.02242	0.992886	1.05283
Bacteroides	Daytime sleepiness	Weighted mode	9	0.021278	0.016527	0.233915	1.02151	0.988947	1.05514
Bacteroides	Daytime sleepiness	Weighted median	9	0.015678	0.009052	0.083301	1.0158	0.997937	1.03398
Bacteroides	Daytime sleepiness	MR Egger	9	-0.01984	0.038836	0.625114	0.980353	0.908499	1.05789
Bacteroides	Daytime sleepiness	Maximum likelihood	9	0.0088	0.007023	0.210229	1.00884	0.995046	1.02282
Bacteroides	Daytime sleepiness adjusted for BMI	Inverse variance weighted	9	0.008308	0.007529	0.269836	1.00834	0.993572	1.02333
Bacteroides	Daytime sleepiness adjusted for BMI	Simple mode	9	0.02275	0.015725	0.185987	1.02301	0.991962	1.05503
Bacteroides	Daytime sleepiness adjusted for BMI	Weighted mode	9	0.021853	0.015869	0.205788	1.02209	0.990792	1.05438
Bacteroides	Daytime sleepiness adjusted for BMI	Weighted median	9	0.015071	0.009502	0.112727	1.01519	0.996453	1.03427
Bacteroides	Daytime sleepiness adjusted for BMI	MR Egger	9	-0.01845	0.04105	0.666758	0.981723	0.90583	1.06397
Bacteroides	Daytime sleepiness adjusted for BMI	Maximum likelihood	9	0.008713	0.007028	0.215088	1.00875	0.994951	1.02274
Bacteroides	Insomnia	Inverse variance weighted	9	0.003325	0.013248	0.801852	1.00333	0.977613	1.02972
Bacteroides	Insomnia	Simple mode	9	-0.02212	0.02727	0.440815	0.978127	0.927219	1.03183
Bacteroides	Insomnia	Weighted mode	9	-0.0159	0.025239	0.546202	0.984223	0.93672	1.03414
Bacteroides	Insomnia	Weighted median	9	-0.00402	0.014345	0.779401	0.99599	0.968376	1.02439
Bacteroides	Insomnia	MR Egger	9	0.024796	0.074006	0.747398	1.02511	0.886694	1.18512
Bacteroides	Insomnia	Maximum likelihood	9	0.003636	0.009605	0.704997	1.00364	0.984925	1.02272
Bacteroides	Sleep duration	Inverse variance weighted	9	-0.03856	0.02722	0.156643	0.962178	0.91219	1.0149
Bacteroides	Sleep duration	Simple mode	9	-0.04274	0.028911	0.177574	0.958161	0.905377	1.01402
Bacteroides	Sleep duration	Weighted mode	9	-0.04163	0.029418	0.194734	0.959222	0.905478	1.01616
Bacteroides	Sleep duration	Weighted median	9	-0.04654	0.022085	0.035109	0.95453	0.914093	0.996757
Bacteroides	Sleep duration	MR Egger	9	-0.0294	0.152982	0.853056	0.971028	0.719466	1.31055
Bacteroides	Sleep duration	Maximum likelihood	9	-0.043	0.016551	0.009384	0.957915	0.927339	0.9895
Bacteroides	Long sleep duration	Inverse variance weighted	9	-0.00746	0.004832	0.122498	0.992565	0.983208	1.00201
Bacteroides	Long sleep duration	Simple mode	9	-0.00876	0.009977	0.405543	0.991278	0.972082	1.01085
Bacteroides	Long sleep duration	Weighted mode	9	-0.00843	0.009425	0.397312	0.991607	0.973457	1.0101
Bacteroides	Long sleep duration	Weighted median	9	-0.008	0.006512	0.219232	0.992032	0.979451	1.00477
Bacteroides	Long sleep duration	MR Egger	9	-0.02786	0.025403	0.309087	0.972527	0.925291	1.02217
Bacteroides	Long sleep duration	Maximum likelihood	9	-0.00751	0.004929	0.12763	0.992519	0.982978	1.00215
Bacteroides	Short sleep duration	Inverse variance weighted	9	0.010696	0.010895	0.326216	1.01075	0.989399	1.03257
Bacteroides	Short sleep duration	Simple mode	9	0.017954	0.01361	0.223599	1.01812	0.991317	1.04564
Bacteroides	Short sleep duration	Weighted mode	9	0.017954	0.013402	0.217157	1.01812	0.991721	1.04522
Bacteroides	Short sleep duration	Weighted median	9	0.018047	0.009898	0.068256	1.01821	0.998648	1.03816
Bacteroides	Short sleep duration	MR Egger	9	-0.03764	0.058345	0.539356	0.963055	0.858987	1.07973
Bacteroides	Short sleep duration	Maximum likelihood	9	0.011926	0.006876	0.082823	1.012	0.998451	1.02573
Bacteroides	Chronotype	Inverse variance weighted	9	-0.07803	0.037554	0.037737	0.92494	0.859303	0.99559
Bacteroides	Chronotype	Simple mode	9	-0.03711	0.032106	0.281089	0.96357	0.904804	1.02615
Bacteroides	Chronotype	Weighted mode	9	-0.035	0.028385	0.25257	0.965606	0.913352	1.02085
Bacteroides	Chronotype	Weighted median	9	-0.03626	0.025346	0.152567	0.964392	0.917653	1.01351
Bacteroides	Chronotype	MR Egger	9	0.313238	0.147994	0.072087	1.36785	1.02344	1.82815
Bacteroides	Chronotype	Maximum likelihood	9	-0.09296	0.020813	7.94e-06	0.911227	0.874803	0.949167
Bacteroides	Binary chronotype	Inverse variance weighted	9	-0.02881	0.01384	0.03737	0.9716	0.945598	0.998317
Bacteroides	Binary chronotype	Simple mode	9	-0.0126	0.011852	0.318753	0.987479	0.964804	1.01069
Bacteroides	Binary chronotype	Weighted mode	9	-0.01299	0.011088	0.275104	0.987094	0.965873	1.00878
Bacteroides	Binary chronotype	Weighted median	9	-0.0147	0.009856	0.135912	0.985411	0.966558	1.00463
Bacteroides	Binary chronotype	MR Egger	9	0.099959	0.05997	0.139492	1.10512	0.982571	1.24297
Bacteroides	Binary chronotype	Maximum likelihood	9	-0.03381	0.008025	2.52e-05	0.966757	0.95167	0.982083
Barnesiella	Daytime napping	Inverse variance weighted	14	-0.00095	0.009706	0.921796	0.999048	0.980222	1.01824
Barnesiella	Daytime napping	Simple mode	14	-0.00795	0.015604	0.61898	0.992082	0.9622	1.02289
Barnesiella	Daytime napping	Weighted mode	14	-0.00931	0.012981	0.486034	0.990735	0.965845	1.01627
Barnesiella	Daytime napping	Weighted median	14	-0.0038	0.008736	0.663455	0.996206	0.979293	1.01341
Barnesiella	Daytime napping	MR Egger	14	-0.0093	0.03397	0.78894	0.990744	0.926927	1.05896
Barnesiella	Daytime napping	Maximum likelihood	14	-0.00105	0.006001	0.860752	0.998948	0.987266	1.01077
Barnesiella	Daytime sleepiness	Inverse variance weighted	14	0.00355	0.004765	0.456258	1.00356	0.994228	1.01297
Barnesiella	Daytime sleepiness	Simple mode	14	-0.00429	0.011789	0.721698	0.995718	0.972973	1.01899
Barnesiella	Daytime sleepiness	Weighted mode	14	-0.00241	0.010162	0.816474	0.997596	0.977922	1.01767
Barnesiella	Daytime sleepiness	Weighted median	14	0.002873	0.006594	0.663084	1.00288	0.989999	1.01592
Barnesiella	Daytime sleepiness	MR Egger	14	0.007573	0.016485	0.654163	1.0076	0.975566	1.04069
Barnesiella	Daytime sleepiness	Maximum likelihood	14	0.003597	0.00487	0.460156	1.0036	0.994069	1.01323
Barnesiella	Daytime sleepiness adjusted for BMI	Inverse variance weighted	14	0.003213	0.004751	0.498798	1.00322	0.99392	1.0126
Barnesiella	Daytime sleepiness adjusted for BMI	Simple mode	14	-0.00336	0.011469	0.77391	0.996641	0.974487	1.0193
Barnesiella	Daytime sleepiness adjusted for BMI	Weighted mode	14	-0.00225	0.010596	0.83486	0.997749	0.977241	1.01869
Barnesiella	Daytime sleepiness adjusted for BMI	Weighted median	14	0.000154	0.006545	0.981208	1.00015	0.987406	1.01307
Barnesiella	Daytime sleepiness adjusted for BMI	MR Egger	14	0.003111	0.016019	0.849256	1.00312	0.97211	1.03511
Barnesiella	Daytime sleepiness adjusted for BMI	Maximum likelihood	14	0.003232	0.004846	0.504779	1.00324	0.993753	1.01281
Barnesiella	Insomnia	Inverse variance weighted	14	0.005064	0.008284	0.541013	1.00508	0.988889	1.02153
Barnesiella	Insomnia	Simple mode	14	0.005062	0.015047	0.741932	1.00507	0.975866	1.03516
Barnesiella	Insomnia	Weighted mode	14	0.006532	0.014117	0.651222	1.00655	0.979084	1.03479
Barnesiella	Insomnia	Weighted median	14	0.005012	0.009907	0.612918	1.00502	0.985698	1.02473
Barnesiella	Insomnia	MR Egger	14	0.030414	0.028077	0.299991	1.03088	0.975684	1.0892
Barnesiella	Insomnia	Maximum likelihood	14	0.005372	0.006646	0.418877	1.00539	0.992376	1.01857
Barnesiella	Sleep duration	Inverse variance weighted	14	-0.02251	0.012168	0.064281	0.977738	0.954696	1.00134
Barnesiella	Sleep duration	Simple mode	14	0.001065	0.029027	0.971299	1.00107	0.945702	1.05967
Barnesiella	Sleep duration	Weighted mode	14	0.006537	0.025094	0.798548	1.00656	0.95825	1.0573
Barnesiella	Sleep duration	Weighted median	14	-0.01145	0.015371	0.456444	0.988618	0.959279	1.01886
Barnesiella	Sleep duration	MR Egger	14	0.017572	0.040951	0.675459	1.01773	0.939232	1.10278
Barnesiella	Sleep duration	Maximum likelihood	14	-0.02317	0.010958	0.034471	0.977095	0.956332	0.998308
Barnesiella	Long sleep duration	Inverse variance weighted	14	-0.00043	0.005071	0.932423	0.99957	0.989684	1.00955
Barnesiella	Long sleep duration	Simple mode	14	0.012817	0.010853	0.258781	1.0129	0.99158	1.03468
Barnesiella	Long sleep duration	Weighted mode	14	0.013311	0.010716	0.236104	1.0134	0.992338	1.03491
Barnesiella	Long sleep duration	Weighted median	14	-0.00063	0.005183	0.903072	0.999369	0.989269	1.00957
Barnesiella	Long sleep duration	MR Egger	14	0.00558	0.017703	0.758039	1.0056	0.971301	1.0411
Barnesiella	Long sleep duration	Maximum likelihood	14	-0.00047	0.003538	0.894047	0.999529	0.992621	1.00649
Barnesiella	Short sleep duration	Inverse variance weighted	14	0.009639	0.004437	0.029829	1.00969	1.00094	1.0185
Barnesiella	Short sleep duration	Simple mode	14	0.003169	0.010158	0.760029	1.00317	0.983398	1.02335
Barnesiella	Short sleep duration	Weighted mode	14	0.004297	0.009629	0.662736	1.00431	0.98553	1.02344
Barnesiella	Short sleep duration	Weighted median	14	0.007187	0.006061	0.235758	1.00721	0.995317	1.01925
Barnesiella	Short sleep duration	MR Egger	14	0.005173	0.014955	0.735424	1.00519	0.976149	1.03509
Barnesiella	Short sleep duration	Maximum likelihood	14	0.009858	0.004544	0.030059	1.00991	1.00095	1.01894
Barnesiella	Chronotype	Inverse variance weighted	14	0.021505	0.012435	0.083748	1.02174	0.997136	1.04695
Barnesiella	Chronotype	Simple mode	14	0.012199	0.027581	0.665553	1.01227	0.959004	1.0685
Barnesiella	Chronotype	Weighted mode	14	0.007584	0.029037	0.798037	1.00761	0.951868	1.06662
Barnesiella	Chronotype	Weighted median	14	0.009721	0.017457	0.577619	1.00977	0.975803	1.04492
Barnesiella	Chronotype	MR Egger	14	-0.00757	0.042536	0.861726	0.992459	0.913072	1.07875
Barnesiella	Chronotype	Maximum likelihood	14	0.022441	0.012819	0.080029	1.02269	0.997318	1.04872
Barnesiella	Binary chronotype	Inverse variance weighted	14	0.008276	0.005191	0.110864	1.00831	0.998104	1.01862
Barnesiella	Binary chronotype	Simple mode	14	0.009621	0.012507	0.455474	1.00967	0.985218	1.03472
Barnesiella	Binary chronotype	Weighted mode	14	0.006967	0.011729	0.562722	1.00699	0.984105	1.03041
Barnesiella	Binary chronotype	Weighted median	14	0.008265	0.006884	0.229869	1.0083	0.994787	1.022
Barnesiella	Binary chronotype	MR Egger	14	-0.01226	0.017121	0.487586	0.987813	0.955216	1.02152
Barnesiella	Binary chronotype	Maximum likelihood	14	0.008732	0.005045	0.083479	1.00877	0.998845	1.01879
Bifidobacterium	Daytime napping	Inverse variance weighted	12	-0.00111	0.006531	0.864777	0.998888	0.986183	1.01176
Bifidobacterium	Daytime napping	Simple mode	12	0.006067	0.01256	0.638539	1.00608	0.98162	1.03116
Bifidobacterium	Daytime napping	Weighted mode	12	0.004408	0.010514	0.683112	1.00442	0.983931	1.02533
Bifidobacterium	Daytime napping	Weighted median	12	0.001866	0.007975	0.814994	1.00187	0.986329	1.01765
Bifidobacterium	Daytime napping	MR Egger	12	-0.01354	0.017389	0.454222	0.986551	0.953493	1.02076
Bifidobacterium	Daytime napping	Maximum likelihood	12	-0.00116	0.005762	0.840554	0.998841	0.987624	1.01019
Bifidobacterium	Daytime sleepiness	Inverse variance weighted	13	0.000341	0.005262	0.948272	1.00034	0.990077	1.01071
Bifidobacterium	Daytime sleepiness	Simple mode	13	0.001279	0.010125	0.901541	1.00128	0.981605	1.02135
Bifidobacterium	Daytime sleepiness	Weighted mode	13	0.002856	0.008477	0.742017	1.00286	0.986335	1.01966
Bifidobacterium	Daytime sleepiness	Weighted median	13	0.000707	0.006633	0.91507	1.00071	0.987782	1.0138
Bifidobacterium	Daytime sleepiness	MR Egger	13	0.018087	0.013193	0.197712	1.01825	0.992259	1.04493
Bifidobacterium	Daytime sleepiness	Maximum likelihood	13	0.000356	0.004761	0.940408	1.00036	0.991065	1.00973
Bifidobacterium	Daytime sleepiness adjusted for BMI	Inverse variance weighted	13	0.000758	0.005277	0.88575	1.00076	0.99046	1.01116
Bifidobacterium	Daytime sleepiness adjusted for BMI	Simple mode	13	0.003904	0.009876	0.69959	1.00391	0.984665	1.02353
Bifidobacterium	Daytime sleepiness adjusted for BMI	Weighted mode	13	0.005555	0.00796	0.49851	1.00557	0.990005	1.02138
Bifidobacterium	Daytime sleepiness adjusted for BMI	Weighted median	13	0.004317	0.006566	0.510865	1.00433	0.991484	1.01734
Bifidobacterium	Daytime sleepiness adjusted for BMI	MR Egger	13	0.018929	0.013177	0.178689	1.01911	0.993125	1.04577
Bifidobacterium	Daytime sleepiness adjusted for BMI	Maximum likelihood	13	0.000809	0.004743	0.864493	1.00081	0.991548	1.01016
Bifidobacterium	Insomnia	Inverse variance weighted	13	0.004186	0.008716	0.631067	1.00419	0.987185	1.0215
Bifidobacterium	Insomnia	Simple mode	13	0.014519	0.013204	0.293068	1.01463	0.988704	1.04123
Bifidobacterium	Insomnia	Weighted mode	13	0.014117	0.009637	0.16868	1.01422	0.995239	1.03356
Bifidobacterium	Insomnia	Weighted median	13	0.012559	0.008536	0.141196	1.01264	0.995838	1.02972
Bifidobacterium	Insomnia	MR Egger	13	0.027619	0.022594	0.24711	1.028	0.983472	1.07455
Bifidobacterium	Insomnia	Maximum likelihood	13	0.004432	0.006455	0.492293	1.00444	0.991815	1.01723
Bifidobacterium	Sleep duration	Inverse variance weighted	13	-0.01575	0.020825	0.4495	0.984374	0.945003	1.02539
Bifidobacterium	Sleep duration	Simple mode	13	-0.01894	0.027944	0.51067	0.981234	0.928936	1.03648
Bifidobacterium	Sleep duration	Weighted mode	13	-0.01584	0.025912	0.552366	0.984283	0.935543	1.03556
Bifidobacterium	Sleep duration	Weighted median	13	-0.0157	0.017785	0.377459	0.984425	0.9507	1.01935
Bifidobacterium	Sleep duration	MR Egger	13	-0.09152	0.051397	0.102583	0.912547	0.825099	1.00927
Bifidobacterium	Sleep duration	Maximum likelihood	13	-0.01649	0.010993	0.133642	0.983647	0.96268	1.00507
Bifidobacterium	Long sleep duration	Inverse variance weighted	13	-0.00167	0.005154	0.74656	0.998336	0.988302	1.00847
Bifidobacterium	Long sleep duration	Simple mode	13	-0.00158	0.008911	0.862529	0.998425	0.981139	1.01601
Bifidobacterium	Long sleep duration	Weighted mode	13	-0.00264	0.008706	0.767167	0.997367	0.980493	1.01453
Bifidobacterium	Long sleep duration	Weighted median	13	-0.00335	0.005337	0.530283	0.996657	0.986286	1.00714
Bifidobacterium	Long sleep duration	MR Egger	13	-0.01906	0.012926	0.168398	0.981122	0.956578	1.0063
Bifidobacterium	Long sleep duration	Maximum likelihood	13	-0.00172	0.00341	0.614017	0.998282	0.991631	1.00498
Bifidobacterium	Short sleep duration	Inverse variance weighted	13	0.003664	0.005167	0.478212	1.00367	0.993558	1.01389
Bifidobacterium	Short sleep duration	Simple mode	13	-0.00361	0.011598	0.760856	0.996395	0.974001	1.0193
Bifidobacterium	Short sleep duration	Weighted mode	13	0.009413	0.007843	0.253235	1.00946	0.994058	1.0251
Bifidobacterium	Short sleep duration	Weighted median	13	0.006322	0.006224	0.309732	1.00634	0.994141	1.01869
Bifidobacterium	Short sleep duration	MR Egger	13	0.020395	0.013048	0.146332	1.0206	0.994834	1.04704
Bifidobacterium	Short sleep duration	Maximum likelihood	13	0.003684	0.004424	0.404976	1.00369	0.995026	1.01243
Bifidobacterium	Chronotype	Inverse variance weighted	13	-0.02802	0.016064	0.081076	0.972365	0.942226	1.00347
Bifidobacterium	Chronotype	Simple mode	13	-0.00138	0.038624	0.972169	0.998625	0.925816	1.07716
Bifidobacterium	Chronotype	Weighted mode	13	0.009005	0.052627	0.866983	1.00905	0.910152	1.11869
Bifidobacterium	Chronotype	Weighted median	13	-0.01992	0.019722	0.312463	0.980277	0.943107	1.01891
Bifidobacterium	Chronotype	MR Egger	13	0.008528	0.042368	0.844151	1.00856	0.928194	1.09589
Bifidobacterium	Chronotype	Maximum likelihood	13	-0.02703	0.012758	0.034139	0.973334	0.949296	0.997981
Bifidobacterium	Binary chronotype	Inverse variance weighted	13	-0.01339	0.004862	0.005874	0.986694	0.977336	0.996143
Bifidobacterium	Binary chronotype	Simple mode	13	-0.00747	0.013151	0.580426	0.992556	0.967299	1.01847
Bifidobacterium	Binary chronotype	Weighted mode	13	-0.0087	0.011421	0.460899	0.991337	0.969393	1.01378
Bifidobacterium	Binary chronotype	Weighted median	13	-0.01395	0.007	0.046251	0.986145	0.972708	0.999768
Bifidobacterium	Binary chronotype	MR Egger	13	-0.00282	0.012857	0.830256	0.997181	0.972366	1.02263
Bifidobacterium	Binary chronotype	Maximum likelihood	13	-0.01345	0.004889	0.005931	0.986637	0.977228	0.996138
Butyricimonas	Daytime napping	Inverse variance weighted	13	0.012405	0.005876	0.034756	1.01248	1.00089	1.02421
Butyricimonas	Daytime napping	Simple mode	13	0.018964	0.014661	0.220175	1.01914	0.990276	1.04886
Butyricimonas	Daytime napping	Weighted mode	13	0.010893	0.013572	0.437817	1.01095	0.984414	1.03821
Butyricimonas	Daytime napping	Weighted median	13	0.007532	0.007286	0.301215	1.00756	0.993275	1.02205
Butyricimonas	Daytime napping	MR Egger	13	-0.00823	0.019483	0.681016	0.991808	0.954649	1.03041
Butyricimonas	Daytime napping	Maximum likelihood	13	0.013313	0.005399	0.013665	1.0134	1.00273	1.02418
Butyricimonas	Daytime sleepiness	Inverse variance weighted	13	0.01422	0.004397	0.001222	1.01432	1.00562	1.0231
Butyricimonas	Daytime sleepiness	Simple mode	13	0.016194	0.010658	0.154546	1.01633	0.995316	1.03778
Butyricimonas	Daytime sleepiness	Weighted mode	13	0.016018	0.010335	0.147129	1.01615	0.99577	1.03694
Butyricimonas	Daytime sleepiness	Weighted median	13	0.01588	0.006118	0.009446	1.01601	1.0039	1.02826
Butyricimonas	Daytime sleepiness	MR Egger	13	0.000448	0.014721	0.976258	1.00045	0.971995	1.02974
Butyricimonas	Daytime sleepiness	Maximum likelihood	13	0.014672	0.004561	0.001295	1.01478	1.00575	1.02389
Butyricimonas	Daytime sleepiness adjusted for BMI	Inverse variance weighted	13	0.013723	0.004385	0.001748	1.01382	1.00514	1.02257
Butyricimonas	Daytime sleepiness adjusted for BMI	Simple mode	13	0.017304	0.010512	0.125647	1.01745	0.996707	1.03863
Butyricimonas	Daytime sleepiness adjusted for BMI	Weighted mode	13	0.017454	0.010369	0.118123	1.01761	0.997135	1.0385
Butyricimonas	Daytime sleepiness adjusted for BMI	Weighted median	13	0.015926	0.006	0.007943	1.01605	1.00418	1.02807
Butyricimonas	Daytime sleepiness adjusted for BMI	MR Egger	13	0.002064	0.014678	0.890714	1.00207	0.973649	1.03131
Butyricimonas	Daytime sleepiness adjusted for BMI	Maximum likelihood	13	0.014032	0.004525	0.001927	1.01413	1.00518	1.02317
Butyricimonas	Insomnia	Inverse variance weighted	13	0.004154	0.006788	0.540544	1.00416	0.990892	1.01761
Butyricimonas	Insomnia	Simple mode	13	-0.0057	0.01184	0.638995	0.994318	0.97151	1.01766
Butyricimonas	Insomnia	Weighted mode	13	-0.00503	0.012138	0.685924	0.994983	0.971591	1.01894
Butyricimonas	Insomnia	Weighted median	13	0.000623	0.007883	0.936995	1.00062	0.985282	1.0162
Butyricimonas	Insomnia	MR Egger	13	0.008898	0.023687	0.714321	1.00894	0.963167	1.05688
Butyricimonas	Insomnia	Maximum likelihood	13	0.004432	0.006076	0.465749	1.00444	0.992551	1.01648
Butyricimonas	Sleep duration	Inverse variance weighted	13	-8.82309e-05	0.010331	0.993186	0.999912	0.979868	1.02036
Butyricimonas	Sleep duration	Simple mode	13	-0.01781	0.024513	0.481409	0.982347	0.936265	1.0307
Butyricimonas	Sleep duration	Weighted mode	13	-0.01734	0.024088	0.485419	0.982811	0.937489	1.03032
Butyricimonas	Sleep duration	Weighted median	13	-0.0092	0.013708	0.502352	0.990847	0.96458	1.01783
Butyricimonas	Sleep duration	MR Egger	13	-0.01466	0.035827	0.690331	0.98545	0.918624	1.05714
Butyricimonas	Sleep duration	Maximum likelihood	13	-9.07705e-05	0.009919	0.992698	0.999909	0.980658	1.01954
Butyricimonas	Long sleep duration	Inverse variance weighted	13	-0.00608	0.0031	0.049891	0.99394	0.98792	0.999997
Butyricimonas	Long sleep duration	Simple mode	13	-0.0058	0.007498	0.454012	0.994215	0.97971	1.00893
Butyricimonas	Long sleep duration	Weighted mode	13	-0.00611	0.006752	0.383276	0.993908	0.980841	1.00715
Butyricimonas	Long sleep duration	Weighted median	13	-0.00675	0.004372	0.122749	0.993276	0.984801	1.00182
Butyricimonas	Long sleep duration	MR Egger	13	0.009009	0.010376	0.403823	1.00905	0.988735	1.02978
Butyricimonas	Long sleep duration	Maximum likelihood	13	-0.00611	0.00319	0.055279	0.993905	0.987711	1.00014
Butyricimonas	Short sleep duration	Inverse variance weighted	13	-0.00595	0.004578	0.193419	0.994064	0.985184	1.00302
Butyricimonas	Short sleep duration	Simple mode	13	0.003161	0.00909	0.734096	1.00317	0.985451	1.0212
Butyricimonas	Short sleep duration	Weighted mode	13	0.003319	0.008366	0.698513	1.00333	0.987007	1.01991
Butyricimonas	Short sleep duration	Weighted median	13	0.000825	0.005394	0.878493	1.00083	0.990299	1.01146
Butyricimonas	Short sleep duration	MR Egger	13	0.016054	0.014417	0.289214	1.01618	0.987871	1.04531
Butyricimonas	Short sleep duration	Maximum likelihood	13	-0.00629	0.004229	0.137174	0.993734	0.985532	1.00201
Butyricimonas	Chronotype	Inverse variance weighted	13	0.005087	0.020174	0.800928	1.0051	0.966132	1.04564
Butyricimonas	Chronotype	Simple mode	13	0.019351	0.025852	0.468572	1.01954	0.969166	1.07253
Butyricimonas	Chronotype	Weighted mode	13	0.016133	0.024125	0.51634	1.01626	0.969327	1.06547
Butyricimonas	Chronotype	Weighted median	13	0.019853	0.017555	0.258082	1.02005	0.985551	1.05576
Butyricimonas	Chronotype	MR Egger	13	0.072557	0.067234	0.303606	1.07525	0.942498	1.22671
Butyricimonas	Chronotype	Maximum likelihood	13	0.005753	0.012283	0.639501	1.00577	0.981846	1.03028
Butyricimonas	Binary chronotype	Inverse variance weighted	13	0.003455	0.007745	0.655574	1.00346	0.988342	1.01881
Butyricimonas	Binary chronotype	Simple mode	13	0.006983	0.010945	0.535445	1.00701	0.985635	1.02884
Butyricimonas	Binary chronotype	Weighted mode	13	0.006217	0.010436	0.562419	1.00624	0.985863	1.02703
Butyricimonas	Binary chronotype	Weighted median	13	0.004919	0.006917	0.47704	1.00493	0.991398	1.01865
Butyricimonas	Binary chronotype	MR Egger	13	0.035819	0.025078	0.180969	1.03647	0.986755	1.08869
Butyricimonas	Binary chronotype	Maximum likelihood	13	0.003842	0.00481	0.424404	1.00385	0.99443	1.01336
Coprococcus 1	Daytime napping	Inverse variance weighted	12	0.000958	0.006144	0.876152	1.00096	0.988976	1.01309
Coprococcus 1	Daytime napping	Simple mode	12	0.0111	0.013907	0.441647	1.01116	0.983973	1.0391
Coprococcus 1	Daytime napping	Weighted mode	12	0.00841	0.01046	0.438393	1.00845	0.987982	1.02933
Coprococcus 1	Daytime napping	Weighted median	12	0.007082	0.008317	0.394514	1.00711	0.990822	1.02366
Coprococcus 1	Daytime napping	MR Egger	12	0.004553	0.015227	0.771059	1.00456	0.975026	1.035
Coprococcus 1	Daytime napping	Maximum likelihood	12	0.000992	0.006184	0.872496	1.00099	0.988934	1.0132
Coprococcus 1	Daytime sleepiness	Inverse variance weighted	12	0.005883	0.005564	0.29031	1.0059	0.994991	1.01693
Coprococcus 1	Daytime sleepiness	Simple mode	12	0.007362	0.011015	0.517697	1.00739	0.985873	1.02937
Coprococcus 1	Daytime sleepiness	Weighted mode	12	0.0082	0.009155	0.389577	1.00823	0.990304	1.02649
Coprococcus 1	Daytime sleepiness	Weighted median	12	0.007497	0.007254	0.301337	1.00753	0.993303	1.02195
Coprococcus 1	Daytime sleepiness	MR Egger	12	0.00895	0.013791	0.530961	1.00899	0.982082	1.03664
Coprococcus 1	Daytime sleepiness	Maximum likelihood	12	0.005983	0.005263	0.255598	1.006	0.995678	1.01643
Coprococcus 1	Daytime sleepiness adjusted for BMI	Inverse variance weighted	12	0.006227	0.005598	0.265936	1.00625	0.995267	1.01735
Coprococcus 1	Daytime sleepiness adjusted for BMI	Simple mode	12	0.006978	0.011653	0.561391	1.007	0.984264	1.03027
Coprococcus 1	Daytime sleepiness adjusted for BMI	Weighted mode	12	0.008079	0.009557	0.41591	1.00811	0.989404	1.02717
Coprococcus 1	Daytime sleepiness adjusted for BMI	Weighted median	12	0.008732	0.007284	0.230603	1.00877	0.994471	1.02327
Coprococcus 1	Daytime sleepiness adjusted for BMI	MR Egger	12	0.008412	0.013896	0.558416	1.00845	0.981353	1.03629
Coprococcus 1	Daytime sleepiness adjusted for BMI	Maximum likelihood	12	0.006532	0.005256	0.2139	1.00655	0.996238	1.01698
Coprococcus 1	Insomnia	Inverse variance weighted	12	-0.01385	0.008761	0.113772	0.986241	0.969451	1.00332
Coprococcus 1	Insomnia	Simple mode	12	-0.01513	0.014628	0.323275	0.984986	0.957146	1.01364
Coprococcus 1	Insomnia	Weighted mode	12	-0.01287	0.012139	0.311607	0.987208	0.963997	1.01098
Coprococcus 1	Insomnia	Weighted median	12	-0.01243	0.009915	0.210063	0.98765	0.968642	1.00703
Coprococcus 1	Insomnia	MR Egger	12	-0.01245	0.02181	0.58076	0.987629	0.946299	1.03076
Coprococcus 1	Insomnia	Maximum likelihood	12	-0.01375	0.007159	0.0548	0.986346	0.972604	1.00028
Coprococcus 1	Sleep duration	Inverse variance weighted	12	0.031038	0.016255	0.056194	1.03153	0.99918	1.06492
Coprococcus 1	Sleep duration	Simple mode	12	0.042598	0.026284	0.133372	1.04352	0.991121	1.09868
Coprococcus 1	Sleep duration	Weighted mode	12	0.040909	0.022369	0.094647	1.04176	0.997069	1.08845
Coprococcus 1	Sleep duration	Weighted median	12	0.034569	0.015979	0.030516	1.03517	1.00325	1.06811
Coprococcus 1	Sleep duration	MR Egger	12	-0.00055	0.038886	0.988939	0.999447	0.926104	1.0786
Coprococcus 1	Sleep duration	Maximum likelihood	12	0.033023	0.011842	0.005291	1.03357	1.00986	1.05784
Coprococcus 1	Long sleep duration	Inverse variance weighted	12	0.002223	0.005062	0.660525	1.00223	0.992332	1.01222
Coprococcus 1	Long sleep duration	Simple mode	12	-0.00065	0.008458	0.940012	0.999349	0.982919	1.01605
Coprococcus 1	Long sleep duration	Weighted mode	12	0.002286	0.006687	0.738879	1.00229	0.989238	1.01551
Coprococcus 1	Long sleep duration	Weighted median	12	0.001266	0.005448	0.816269	1.00127	0.990631	1.01202
Coprococcus 1	Long sleep duration	MR Egger	12	0.005506	0.012526	0.669576	1.00552	0.981136	1.03051
Coprococcus 1	Long sleep duration	Maximum likelihood	12	0.002408	0.003763	0.522173	1.00241	0.995046	1.00983
Coprococcus 1	Short sleep duration	Inverse variance weighted	12	-0.0128	0.006329	0.043054	0.987278	0.975107	0.9996
Coprococcus 1	Short sleep duration	Simple mode	12	-0.00346	0.011122	0.761761	0.996549	0.97506	1.01851
Coprococcus 1	Short sleep duration	Weighted mode	12	-0.00959	0.009093	0.314014	0.990452	0.972957	1.00826
Coprococcus 1	Short sleep duration	Weighted median	12	-0.01133	0.00726	0.118502	0.988731	0.974761	1.0029
Coprococcus 1	Short sleep duration	MR Egger	12	-0.00059	0.015153	0.969487	0.999406	0.970161	1.02953
Coprococcus 1	Short sleep duration	Maximum likelihood	12	-0.01291	0.005003	0.009862	0.987172	0.97754	0.9969
Coprococcus 1	Chronotype	Inverse variance weighted	12	-0.03214	0.016613	0.053053	0.968373	0.937348	1.00042
Coprococcus 1	Chronotype	Simple mode	12	-0.0295	0.032467	0.383061	0.970933	0.911073	1.03473
Coprococcus 1	Chronotype	Weighted mode	12	-0.02534	0.023625	0.306507	0.974983	0.930866	1.02119
Coprococcus 1	Chronotype	Weighted median	12	-0.02203	0.020398	0.280045	0.978207	0.939869	1.01811
Coprococcus 1	Chronotype	MR Egger	12	-0.0111	0.040648	0.790264	0.988957	0.913223	1.07097
Coprococcus 1	Chronotype	Maximum likelihood	12	-0.03375	0.014215	0.017573	0.96681	0.940244	0.994125
Coprococcus 1	Binary chronotype	Inverse variance weighted	12	-0.00979	0.005622	0.081606	0.990257	0.979405	1.00123
Coprococcus 1	Binary chronotype	Simple mode	12	-0.01172	0.011518	0.330668	0.988346	0.966284	1.01091
Coprococcus 1	Binary chronotype	Weighted mode	12	-0.01098	0.009619	0.277946	0.989081	0.97061	1.00791
Coprococcus 1	Binary chronotype	Weighted median	12	-0.00967	0.007398	0.191375	0.990381	0.976123	1.00485
Coprococcus 1	Binary chronotype	MR Egger	12	-0.0078	0.013966	0.588996	0.992235	0.965442	1.01977
Coprococcus 1	Binary chronotype	Maximum likelihood	12	-0.00993	0.0054	0.06592	0.990119	0.979695	1.00065
Eisenbergiella	Daytime napping	Inverse variance weighted	11	0.010619	0.005158	0.039529	1.01068	1.00051	1.02095
Eisenbergiella	Daytime napping	Simple mode	11	-0.00167	0.011901	0.891017	0.998329	0.975312	1.02189
Eisenbergiella	Daytime napping	Weighted mode	11	-0.00187	0.011942	0.878369	0.998127	0.975037	1.02176
Eisenbergiella	Daytime napping	Weighted median	11	0.006937	0.006265	0.268193	1.00696	0.994672	1.0194
Eisenbergiella	Daytime napping	MR Egger	11	-0.06699	0.033572	0.077109	0.935202	0.875647	0.998809
Eisenbergiella	Daytime napping	Maximum likelihood	11	0.01125	0.004435	0.011184	1.01131	1.00256	1.02014
Eisenbergiella	Daytime sleepiness	Inverse variance weighted	11	-0.00148	0.00462	0.749162	0.998524	0.989523	1.00761
Eisenbergiella	Daytime sleepiness	Simple mode	11	0.007553	0.009413	0.440958	1.00758	0.989163	1.02634
Eisenbergiella	Daytime sleepiness	Weighted mode	11	0.007363	0.009764	0.468167	1.00739	0.988294	1.02686
Eisenbergiella	Daytime sleepiness	Weighted median	11	0.002972	0.005271	0.572935	1.00298	0.992667	1.01339
Eisenbergiella	Daytime sleepiness	MR Egger	11	-0.07227	0.029737	0.037966	0.930282	0.877611	0.986113
Eisenbergiella	Daytime sleepiness	Maximum likelihood	11	-0.00157	0.003747	0.674362	0.998427	0.991121	1.00579
Eisenbergiella	Daytime sleepiness adjusted for BMI	Inverse variance weighted	11	-0.00111	0.004418	0.800768	0.998886	0.990273	1.00757
Eisenbergiella	Daytime sleepiness adjusted for BMI	Simple mode	11	0.007874	0.009208	0.412507	1.00791	0.989878	1.02626
Eisenbergiella	Daytime sleepiness adjusted for BMI	Weighted mode	11	0.007874	0.008562	0.379437	1.00791	0.991131	1.02496
Eisenbergiella	Daytime sleepiness adjusted for BMI	Weighted median	11	0.004401	0.005184	0.395829	1.00441	0.994258	1.01467
Eisenbergiella	Daytime sleepiness adjusted for BMI	MR Egger	11	-0.0697	0.028195	0.035442	0.932669	0.882525	0.985662
Eisenbergiella	Daytime sleepiness adjusted for BMI	Maximum likelihood	11	-0.00113	0.003725	0.762096	0.998873	0.991607	1.00619
Eisenbergiella	Insomnia	Inverse variance weighted	11	0.004453	0.006217	0.473891	1.00446	0.992296	1.01678
Eisenbergiella	Insomnia	Simple mode	11	0.013874	0.011348	0.249497	1.01397	0.991668	1.03678
Eisenbergiella	Insomnia	Weighted mode	11	0.012512	0.011524	0.303075	1.01259	0.989976	1.03572
Eisenbergiella	Insomnia	Weighted median	11	0.008508	0.006914	0.218519	1.00854	0.994969	1.0223
Eisenbergiella	Insomnia	MR Egger	11	0.024799	0.050789	0.637028	1.02511	0.927978	1.13241
Eisenbergiella	Insomnia	Maximum likelihood	11	0.004723	0.005024	0.347175	1.00473	0.994889	1.01468
Eisenbergiella	Sleep duration	Inverse variance weighted	11	-0.00027	0.007945	0.972789	0.999729	0.984282	1.01542
Eisenbergiella	Sleep duration	Simple mode	11	0.02172	0.020033	0.303706	1.02196	0.982609	1.06288
Eisenbergiella	Sleep duration	Weighted mode	11	-0.0165	0.019538	0.41822	0.983638	0.946682	1.02204
Eisenbergiella	Sleep duration	Weighted median	11	-0.01053	0.010776	0.328485	0.989525	0.968845	1.01065
Eisenbergiella	Sleep duration	MR Egger	11	-0.00687	0.062113	0.914337	0.993152	0.879314	1.12173
Eisenbergiella	Sleep duration	Maximum likelihood	11	-0.00027	0.008079	0.973297	0.99973	0.984024	1.01569
Eisenbergiella	Long sleep duration	Inverse variance weighted	11	0.001513	0.003074	0.622568	1.00151	0.995498	1.00757
Eisenbergiella	Long sleep duration	Simple mode	11	-0.00526	0.007538	0.500802	0.994749	0.980161	1.00955
Eisenbergiella	Long sleep duration	Weighted mode	11	-0.00514	0.00645	0.443916	0.994872	0.982374	1.00753
Eisenbergiella	Long sleep duration	Weighted median	11	-0.00098	0.00394	0.803031	0.999018	0.991333	1.00676
Eisenbergiella	Long sleep duration	MR Egger	11	-0.00283	0.02529	0.913235	0.99717	0.948947	1.04784
Eisenbergiella	Long sleep duration	Maximum likelihood	11	0.001623	0.002629	0.537035	1.00162	0.996476	1.0068
Eisenbergiella	Short sleep duration	Inverse variance weighted	11	-0.00102	0.003366	0.762519	0.998984	0.992415	1.0056
Eisenbergiella	Short sleep duration	Simple mode	11	0.000823	0.007251	0.91185	1.00082	0.9867	1.01515
Eisenbergiella	Short sleep duration	Weighted mode	11	0.000724	0.007708	0.927006	1.00072	0.985719	1.01596
Eisenbergiella	Short sleep duration	Weighted median	11	0.000207	0.004623	0.964306	1.00021	0.991184	1.00931
Eisenbergiella	Short sleep duration	MR Egger	11	-0.01015	0.026319	0.708696	0.989901	0.940131	1.04231
Eisenbergiella	Short sleep duration	Maximum likelihood	11	-0.00104	0.003417	0.761088	0.998962	0.992294	1.00567
Eisenbergiella	Chronotype	Inverse variance weighted	11	-0.01093	0.009437	0.246992	0.989134	0.971006	1.0076
Eisenbergiella	Chronotype	Simple mode	11	-0.00587	0.021814	0.793423	0.99415	0.95254	1.03758
Eisenbergiella	Chronotype	Weighted mode	11	-0.00561	0.020373	0.788524	0.994403	0.955478	1.03491
Eisenbergiella	Chronotype	Weighted median	11	-0.0071	0.012814	0.57969	0.992928	0.968302	1.01818
Eisenbergiella	Chronotype	MR Egger	11	-0.03071	0.073806	0.687073	0.969755	0.839144	1.12069
Eisenbergiella	Chronotype	Maximum likelihood	11	-0.01125	0.009607	0.24161	0.988813	0.970368	1.00761
Eisenbergiella	Binary chronotype	Inverse variance weighted	11	-0.00393	0.003706	0.289246	0.99608	0.988871	1.00334
Eisenbergiella	Binary chronotype	Simple mode	11	0.002533	0.008904	0.78187	1.00254	0.985192	1.02018
Eisenbergiella	Binary chronotype	Weighted mode	11	0.002388	0.008266	0.778593	1.00239	0.986281	1.01876
Eisenbergiella	Binary chronotype	Weighted median	11	0.00033	0.00506	0.948026	1.00033	0.990459	1.0103
Eisenbergiella	Binary chronotype	MR Egger	11	-0.02207	0.029495	0.473418	0.978172	0.923227	1.03639
Eisenbergiella	Binary chronotype	Maximum likelihood	11	-0.00405	0.003799	0.286977	0.995963	0.988574	1.00341
Clostridium sensu stricto 1	Daytime napping	Inverse variance weighted	7	0.013268	0.006852	0.05283	1.01336	0.999838	1.02706
Clostridium sensu stricto 1	Daytime napping	Simple mode	7	0.01109	0.012174	0.397455	1.01115	0.987309	1.03557
Clostridium sensu stricto 1	Daytime napping	Weighted mode	7	0.010893	0.009552	0.297566	1.01095	0.992203	1.03006
Clostridium sensu stricto 1	Daytime napping	Weighted median	7	0.013042	0.008839	0.140077	1.01313	0.995727	1.03083
Clostridium sensu stricto 1	Daytime napping	MR Egger	7	0.015884	0.014869	0.334263	1.01601	0.986827	1.04606
Clostridium sensu stricto 1	Daytime napping	Maximum likelihood	7	0.013509	0.007071	0.056079	1.0136	0.999649	1.02775
Clostridium sensu stricto 1	Daytime sleepiness	Inverse variance weighted	7	0.013436	0.005815	0.020858	1.01353	1.00204	1.02514
Clostridium sensu stricto 1	Daytime sleepiness	Simple mode	7	0.012622	0.010391	0.270115	1.0127	0.992285	1.03354
Clostridium sensu stricto 1	Daytime sleepiness	Weighted mode	7	0.010936	0.008155	0.228439	1.011	0.994965	1.02729
Clostridium sensu stricto 1	Daytime sleepiness	Weighted median	7	0.010864	0.007838	0.165741	1.01092	0.995511	1.02657
Clostridium sensu stricto 1	Daytime sleepiness	MR Egger	7	0.002581	0.01262	0.845989	1.00259	0.97809	1.02769
Clostridium sensu stricto 1	Daytime sleepiness	Maximum likelihood	7	0.013848	0.006104	0.023274	1.01395	1.00189	1.02615
Clostridium sensu stricto 1	Daytime sleepiness adjusted for BMI	Inverse variance weighted	7	0.013135	0.005798	0.023491	1.01322	1.00177	1.0248
Clostridium sensu stricto 1	Daytime sleepiness adjusted for BMI	Simple mode	7	0.013996	0.00965	0.197161	1.01409	0.995093	1.03346
Clostridium sensu stricto 1	Daytime sleepiness adjusted for BMI	Weighted mode	7	0.01111	0.009617	0.29189	1.01117	0.992292	1.03041
Clostridium sensu stricto 1	Daytime sleepiness adjusted for BMI	Weighted median	7	0.011108	0.007641	0.146014	1.01117	0.996139	1.02643
Clostridium sensu stricto 1	Daytime sleepiness adjusted for BMI	MR Egger	7	0.003072	0.012583	0.81681	1.00308	0.978641	1.02812
Clostridium sensu stricto 1	Daytime sleepiness adjusted for BMI	Maximum likelihood	7	0.013553	0.006073	0.025631	1.01364	1.00165	1.02578
Clostridium sensu stricto 1	Insomnia	Inverse variance weighted	7	-0.00597	0.01266	0.63715	0.994046	0.969683	1.01902
Clostridium sensu stricto 1	Insomnia	Simple mode	7	0.007202	0.012658	0.590018	1.00723	0.982547	1.03253
Clostridium sensu stricto 1	Insomnia	Weighted mode	7	0.006484	0.011244	0.585135	1.0065	0.984567	1.02893
Clostridium sensu stricto 1	Insomnia	Weighted median	7	0.00626	0.010508	0.551379	1.00628	0.985766	1.02722
Clostridium sensu stricto 1	Insomnia	MR Egger	7	-0.00887	0.030057	0.7798	0.99117	0.934466	1.05132
Clostridium sensu stricto 1	Insomnia	Maximum likelihood	7	-0.00656	0.008259	0.427137	0.993463	0.97751	1.00968
Clostridium sensu stricto 1	Sleep duration	Inverse variance weighted	7	0.01244	0.014501	0.390968	1.01252	0.984145	1.04171
Clostridium sensu stricto 1	Sleep duration	Simple mode	7	0.009072	0.028159	0.758258	1.00911	0.954928	1.06637
Clostridium sensu stricto 1	Sleep duration	Weighted mode	7	-0.0072	0.022968	0.764556	0.992827	0.949123	1.03854
Clostridium sensu stricto 1	Sleep duration	Weighted median	7	9.05e-05	0.017309	0.995829	1.00009	0.96673	1.0346
Clostridium sensu stricto 1	Sleep duration	MR Egger	7	0.035396	0.03247	0.325389	1.03603	0.97215	1.10411
Clostridium sensu stricto 1	Sleep duration	Maximum likelihood	7	0.013414	0.013298	0.31311	1.0135	0.98743	1.04027
Clostridium sensu stricto 1	Long sleep duration	Inverse variance weighted	7	0.000675	0.004658	0.884696	1.00068	0.991582	1.00985
Clostridium sensu stricto 1	Long sleep duration	Simple mode	7	0.009054	0.009345	0.370025	1.0091	0.990781	1.02775
Clostridium sensu stricto 1	Long sleep duration	Weighted mode	7	0.009769	0.00965	0.350476	1.00982	0.990896	1.0291
Clostridium sensu stricto 1	Long sleep duration	Weighted median	7	0.005988	0.005795	0.301416	1.00601	0.994645	1.0175
Clostridium sensu stricto 1	Long sleep duration	MR Egger	7	-0.00201	0.010991	0.862061	0.997992	0.976722	1.01972
Clostridium sensu stricto 1	Long sleep duration	Maximum likelihood	7	0.000716	0.004233	0.865707	1.00072	0.992448	1.00905
Clostridium sensu stricto 1	Short sleep duration	Inverse variance weighted	7	-0.00636	0.005416	0.240235	0.99366	0.983168	1.00426
Clostridium sensu stricto 1	Short sleep duration	Simple mode	7	-0.00532	0.010996	0.645958	0.994699	0.973489	1.01637
Clostridium sensu stricto 1	Short sleep duration	Weighted mode	7	-0.00292	0.010004	0.780399	0.997087	0.977726	1.01683
Clostridium sensu stricto 1	Short sleep duration	Weighted median	7	-0.00379	0.006682	0.570946	0.996221	0.98326	1.00935
Clostridium sensu stricto 1	Short sleep duration	MR Egger	7	-0.01017	0.011754	0.426633	0.989885	0.967341	1.01296
Clostridium sensu stricto 1	Short sleep duration	Maximum likelihood	7	-0.00658	0.005565	0.237223	0.993444	0.982668	1.00434
Clostridium sensu stricto 1	Chronotype	Inverse variance weighted	7	-0.02407	0.015181	0.112867	0.976219	0.9476	1.0057
Clostridium sensu stricto 1	Chronotype	Simple mode	7	-0.05193	0.033857	0.175986	0.949396	0.888439	1.01454
Clostridium sensu stricto 1	Chronotype	Weighted mode	7	-0.04625	0.029198	0.164298	0.954806	0.901699	1.01104
Clostridium sensu stricto 1	Chronotype	Weighted median	7	-0.02525	0.019568	0.196936	0.975067	0.938378	1.01319
Clostridium sensu stricto 1	Chronotype	MR Egger	7	0.009523	0.032939	0.784093	1.00957	0.94645	1.0769
Clostridium sensu stricto 1	Chronotype	Maximum likelihood	7	-0.02491	0.015692	0.112475	0.975402	0.945859	1.00587
Clostridium sensu stricto 1	Binary chronotype	Inverse variance weighted	7	-0.00575	0.006103	0.345842	0.994264	0.982442	1.00623
Clostridium sensu stricto 1	Binary chronotype	Simple mode	7	-0.00076	0.013705	0.957719	0.999243	0.972759	1.02645
Clostridium sensu stricto 1	Binary chronotype	Weighted mode	7	-0.00185	0.010676	0.868072	0.998151	0.977481	1.01926
Clostridium sensu stricto 1	Binary chronotype	Weighted median	7	-0.0039	0.008204	0.634164	0.996104	0.980215	1.01225
Clostridium sensu stricto 1	Binary chronotype	MR Egger	7	0.016792	0.012931	0.250763	1.01693	0.991483	1.04304
Clostridium sensu stricto 1	Binary chronotype	Maximum likelihood	7	-0.00603	0.00617	0.328171	0.993985	0.982037	1.00608
Defluviitaleaceae UCG-011	Daytime napping	Inverse variance weighted	9	0.010491	0.005261	0.046146	1.01055	1.00018	1.02102
Defluviitaleaceae UCG-011	Daytime napping	Simple mode	9	0.00292	0.010268	0.783326	1.00292	0.982942	1.02331
Defluviitaleaceae UCG-011	Daytime napping	Weighted mode	9	0.004151	0.009794	0.682879	1.00416	0.985067	1.02362
Defluviitaleaceae UCG-011	Daytime napping	Weighted median	9	0.00552	0.007146	0.439805	1.00554	0.99155	1.01972
Defluviitaleaceae UCG-011	Daytime napping	MR Egger	9	0.004148	0.018859	0.832189	1.00416	0.967716	1.04197
Defluviitaleaceae UCG-011	Daytime napping	Maximum likelihood	9	0.010491	0.005363	0.050443	1.01055	0.99998	1.02122
Defluviitaleaceae UCG-011	Daytime sleepiness	Inverse variance weighted	9	0.00257	0.006123	0.67467	1.00257	0.990614	1.01468
Defluviitaleaceae UCG-011	Daytime sleepiness	Simple mode	9	0.007564	0.011038	0.512543	1.00759	0.986028	1.02963
Defluviitaleaceae UCG-011	Daytime sleepiness	Weighted mode	9	0.007806	0.009235	0.422513	1.00784	0.989758	1.02625
Defluviitaleaceae UCG-011	Daytime sleepiness	Weighted median	9	0.005419	0.006637	0.414235	1.00543	0.99244	1.0186
Defluviitaleaceae UCG-011	Daytime sleepiness	MR Egger	9	0.02019	0.021011	0.368607	1.02039	0.979227	1.06329
Defluviitaleaceae UCG-011	Daytime sleepiness	Maximum likelihood	9	0.002834	0.004616	0.5393	1.00284	0.993805	1.01195
Defluviitaleaceae UCG-011	Daytime sleepiness adjusted for BMI	Inverse variance weighted	9	0.003517	0.006142	0.566887	1.00352	0.991515	1.01568
Defluviitaleaceae UCG-011	Daytime sleepiness adjusted for BMI	Simple mode	9	0.009629	0.010983	0.406181	1.00968	0.988173	1.03165
Defluviitaleaceae UCG-011	Daytime sleepiness adjusted for BMI	Weighted mode	9	0.009867	0.009811	0.344037	1.00991	0.99068	1.02952
Defluviitaleaceae UCG-011	Daytime sleepiness adjusted for BMI	Weighted median	9	0.006631	0.006942	0.339502	1.00665	0.993048	1.02044
Defluviitaleaceae UCG-011	Daytime sleepiness adjusted for BMI	MR Egger	9	0.020864	0.021119	0.356117	1.02108	0.979679	1.06424
Defluviitaleaceae UCG-011	Daytime sleepiness adjusted for BMI	Maximum likelihood	9	0.003815	0.004605	0.407359	1.00382	0.994804	1.01292
Defluviitaleaceae UCG-011	Insomnia	Inverse variance weighted	9	0.00473	0.010364	0.648084	1.00474	0.984538	1.02536
Defluviitaleaceae UCG-011	Insomnia	Simple mode	9	0.017826	0.011152	0.148595	1.01799	0.995977	1.04048
Defluviitaleaceae UCG-011	Insomnia	Weighted mode	9	0.015067	0.010538	0.19063	1.01518	0.994429	1.03637
Defluviitaleaceae UCG-011	Insomnia	Weighted median	9	0.013851	0.008697	0.111262	1.01395	0.996809	1.03138
Defluviitaleaceae UCG-011	Insomnia	MR Egger	9	-0.02038	0.036153	0.590526	0.979826	0.912798	1.05177
Defluviitaleaceae UCG-011	Insomnia	Maximum likelihood	9	0.005326	0.006345	0.401218	1.00534	0.992916	1.01792
Defluviitaleaceae UCG-011	Sleep duration	Inverse variance weighted	9	-0.00407	0.013425	0.761983	0.995942	0.970078	1.0225
Defluviitaleaceae UCG-011	Sleep duration	Simple mode	9	0.002119	0.02184	0.925087	1.00212	0.96013	1.04595
Defluviitaleaceae UCG-011	Sleep duration	Weighted mode	9	0.001595	0.019818	0.937829	1.0016	0.963438	1.04127
Defluviitaleaceae UCG-011	Sleep duration	Weighted median	9	-0.00184	0.013606	0.89242	0.998162	0.971895	1.02514
Defluviitaleaceae UCG-011	Sleep duration	MR Egger	9	0.020147	0.047589	0.68474	1.02035	0.929482	1.1201
Defluviitaleaceae UCG-011	Sleep duration	Maximum likelihood	9	-0.00428	0.010152	0.673035	0.995725	0.976108	1.01574
Defluviitaleaceae UCG-011	Long sleep duration	Inverse variance weighted	9	-0.0009	0.003139	0.774165	0.9991	0.992972	1.00527
Defluviitaleaceae UCG-011	Long sleep duration	Simple mode	9	-0.00465	0.005719	0.439891	0.995363	0.984269	1.00658
Defluviitaleaceae UCG-011	Long sleep duration	Weighted mode	9	-0.00475	0.005724	0.430332	0.995258	0.984154	1.00649
Defluviitaleaceae UCG-011	Long sleep duration	Weighted median	9	-0.00341	0.003867	0.37793	0.996597	0.989072	1.00418
Defluviitaleaceae UCG-011	Long sleep duration	MR Egger	9	-0.00356	0.010616	0.746984	0.996443	0.975924	1.01739
Defluviitaleaceae UCG-011	Long sleep duration	Maximum likelihood	9	-0.00091	0.003162	0.774197	0.999093	0.992921	1.0053
Defluviitaleaceae UCG-011	Short sleep duration	Inverse variance weighted	9	-6.94795e-05	0.004267	0.987009	0.999931	0.991603	1.00833
Defluviitaleaceae UCG-011	Short sleep duration	Simple mode	9	-0.00418	0.00891	0.65127	0.995826	0.978586	1.01337
Defluviitaleaceae UCG-011	Short sleep duration	Weighted mode	9	-0.00235	0.008367	0.786347	0.997657	0.98143	1.01415
Defluviitaleaceae UCG-011	Short sleep duration	Weighted median	9	-0.00149	0.005694	0.793203	0.998508	0.987426	1.00971
Defluviitaleaceae UCG-011	Short sleep duration	MR Egger	9	0.008932	0.015011	0.570541	1.00897	0.979719	1.0391
Defluviitaleaceae UCG-011	Short sleep duration	Maximum likelihood	9	-7.03845e-05	0.004227	0.986714	0.99993	0.99168	1.00825
Defluviitaleaceae UCG-011	Chronotype	Inverse variance weighted	9	0.015732	0.012481	0.207492	1.01586	0.991308	1.04101
Defluviitaleaceae UCG-011	Chronotype	Simple mode	9	0.025254	0.024747	0.337367	1.02557	0.977018	1.07655
Defluviitaleaceae UCG-011	Chronotype	Weighted mode	9	0.024043	0.021696	0.299977	1.02433	0.981689	1.06883
Defluviitaleaceae UCG-011	Chronotype	Weighted median	9	0.019227	0.016148	0.233781	1.01941	0.987654	1.05219
Defluviitaleaceae UCG-011	Chronotype	MR Egger	9	-0.00548	0.044342	0.905126	0.994535	0.91175	1.08484
Defluviitaleaceae UCG-011	Chronotype	Maximum likelihood	9	0.016398	0.011916	0.16877	1.01653	0.993067	1.04055
Defluviitaleaceae UCG-011	Binary chronotype	Inverse variance weighted	9	0.004932	0.00456	0.279487	1.00494	0.996001	1.01397
Defluviitaleaceae UCG-011	Binary chronotype	Simple mode	9	0.00822	0.009796	0.425769	1.00825	0.98908	1.0278
Defluviitaleaceae UCG-011	Binary chronotype	Weighted mode	9	0.008793	0.009738	0.392927	1.00883	0.98976	1.02827
Defluviitaleaceae UCG-011	Binary chronotype	Weighted median	9	0.006766	0.00599	0.258665	1.00679	0.995038	1.01868
Defluviitaleaceae UCG-011	Binary chronotype	MR Egger	9	0.00411	0.015427	0.797589	1.00412	0.974212	1.03494
Defluviitaleaceae UCG-011	Binary chronotype	Maximum likelihood	9	0.005086	0.004646	0.273632	1.0051	0.995988	1.01429
Victivallis	Daytime napping	Inverse variance weighted	10	7.4e-05	0.005011	0.988223	1.00007	0.990299	1.00995
Victivallis	Daytime napping	Simple mode	10	-0.01046	0.009392	0.294107	0.989591	0.971541	1.00798
Victivallis	Daytime napping	Weighted mode	10	-0.00863	0.009568	0.390825	0.991412	0.972993	1.01018
Victivallis	Daytime napping	Weighted median	10	-0.001	0.005022	0.842014	0.998999	0.989214	1.00888
Victivallis	Daytime napping	MR Egger	10	-0.0157	0.038276	0.692404	0.984421	0.913272	1.06111
Victivallis	Daytime napping	Maximum likelihood	10	7.5e-05	0.003527	0.983032	1.00008	0.993186	1.00701
Victivallis	Daytime sleepiness	Inverse variance weighted	10	-0.00124	0.00285	0.664129	0.998763	0.9932	1.00436
Victivallis	Daytime sleepiness	Simple mode	10	-0.00227	0.006112	0.719384	0.997736	0.985855	1.00976
Victivallis	Daytime sleepiness	Weighted mode	10	-0.00255	0.006235	0.692106	0.997453	0.985337	1.00972
Victivallis	Daytime sleepiness	Weighted median	10	-0.00133	0.003722	0.72107	0.998672	0.991414	1.00598
Victivallis	Daytime sleepiness	MR Egger	10	0.037057	0.020744	0.111846	1.03775	0.996406	1.08081
Victivallis	Daytime sleepiness	Maximum likelihood	10	-0.00126	0.00289	0.662595	0.99874	0.993098	1.00441
Victivallis	Daytime sleepiness adjusted for BMI	Inverse variance weighted	10	-0.00126	0.002841	0.65769	0.998742	0.993195	1.00432
Victivallis	Daytime sleepiness adjusted for BMI	Simple mode	10	-0.00397	0.006156	0.5347	0.996034	0.984089	1.00812
Victivallis	Daytime sleepiness adjusted for BMI	Weighted mode	10	-0.00397	0.00618	0.536257	0.996034	0.984043	1.00817
Victivallis	Daytime sleepiness adjusted for BMI	Weighted median	10	-0.0019	0.003742	0.611469	0.998101	0.990806	1.00545
Victivallis	Daytime sleepiness adjusted for BMI	MR Egger	10	0.037566	0.020683	0.106856	1.03828	0.997032	1.08123
Victivallis	Daytime sleepiness adjusted for BMI	Maximum likelihood	10	-0.0013	0.002883	0.652854	0.998704	0.993076	1.00436
Victivallis	Insomnia	Inverse variance weighted	10	0.003282	0.004047	0.417273	1.00329	0.995362	1.01128
Victivallis	Insomnia	Simple mode	10	0.009196	0.008894	0.32814	1.00924	0.991797	1.02699
Victivallis	Insomnia	Weighted mode	10	0.009356	0.008649	0.307483	1.0094	0.992433	1.02666
Victivallis	Insomnia	Weighted median	10	0.004837	0.005059	0.339034	1.00485	0.994934	1.01486
Victivallis	Insomnia	MR Egger	10	0.054421	0.027869	0.086621	1.05593	0.999798	1.11521
Victivallis	Insomnia	Maximum likelihood	10	0.003444	0.003935	0.381466	1.00345	0.995741	1.01122
Victivallis	Sleep duration	Inverse variance weighted	10	0.015546	0.006265	0.013093	1.01567	1.00327	1.02822
Victivallis	Sleep duration	Simple mode	10	0.012312	0.013968	0.401002	1.01239	0.985048	1.04049
Victivallis	Sleep duration	Weighted mode	10	0.013435	0.014	0.362323	1.01353	0.986092	1.04172
Victivallis	Sleep duration	Weighted median	10	0.014219	0.00822	0.08367	1.01432	0.998109	1.03079
Victivallis	Sleep duration	MR Egger	10	0.048406	0.045599	0.319437	1.0496	0.959859	1.14772
Victivallis	Sleep duration	Maximum likelihood	10	0.015975	0.006472	0.013574	1.0161	1.0033	1.02907
Victivallis	Long sleep duration	Inverse variance weighted	10	0.003842	0.00201	0.055959	1.00385	0.999902	1.00781
Victivallis	Long sleep duration	Simple mode	10	0.002898	0.00364	0.446509	1.0029	0.995772	1.01008
Victivallis	Long sleep duration	Weighted mode	10	0.002973	0.003974	0.473478	1.00298	0.995196	1.01082
Victivallis	Long sleep duration	Weighted median	10	0.003234	0.002516	0.198641	1.00324	0.998304	1.0082
Victivallis	Long sleep duration	MR Egger	10	-0.00877	0.014636	0.565453	0.991265	0.963234	1.02011
Victivallis	Long sleep duration	Maximum likelihood	10	0.003918	0.002041	0.054922	1.00393	0.999917	1.00795
Victivallis	Short sleep duration	Inverse variance weighted	10	-0.00082	0.002654	0.756955	0.999179	0.993995	1.00439
Victivallis	Short sleep duration	Simple mode	10	0.00068	0.006182	0.914861	1.00068	0.988627	1.01288
Victivallis	Short sleep duration	Weighted mode	10	0.000523	0.005651	0.928322	1.00052	0.989502	1.01167
Victivallis	Short sleep duration	Weighted median	10	-0.00058	0.003423	0.865304	0.99942	0.992738	1.00615
Victivallis	Short sleep duration	MR Egger	10	-0.03136	0.019316	0.143105	0.969124	0.933119	1.00652
Victivallis	Short sleep duration	Maximum likelihood	10	-0.00085	0.00269	0.752692	0.999153	0.9939	1.00443
Victivallis	Chronotype	Inverse variance weighted	10	0.013757	0.008456	0.10375	1.01385	0.997188	1.03079
Victivallis	Chronotype	Simple mode	10	0.035614	0.022671	0.150653	1.03626	0.991217	1.08334
Victivallis	Chronotype	Weighted mode	10	0.034985	0.020244	0.118026	1.0356	0.995318	1.07752
Victivallis	Chronotype	Weighted median	10	0.016402	0.010472	0.117281	1.01654	0.995886	1.03762
Victivallis	Chronotype	MR Egger	10	0.076162	0.061351	0.249613	1.07914	0.956872	1.21703
Victivallis	Chronotype	Maximum likelihood	10	0.014722	0.007705	0.056048	1.01483	0.99962	1.03027
Victivallis	Binary chronotype	Inverse variance weighted	10	0.006407	0.002988	0.031996	1.00643	1.00055	1.01234
Victivallis	Binary chronotype	Simple mode	10	0.010881	0.007043	0.156767	1.01094	0.997081	1.02499
Victivallis	Binary chronotype	Weighted mode	10	0.009974	0.006917	0.183212	1.01002	0.996423	1.02381
Victivallis	Binary chronotype	Weighted median	10	0.00827	0.004089	0.04313	1.00831	1.00025	1.01642
Victivallis	Binary chronotype	MR Egger	10	0.027995	0.021738	0.233812	1.02839	0.985494	1.07315
Victivallis	Binary chronotype	Maximum likelihood	10	0.006498	0.003023	0.031606	1.00652	1.00057	1.0125
Collinsella	Daytime napping	Inverse variance weighted	9	-0.00113	0.010587	0.914718	0.998867	0.978353	1.01981
Collinsella	Daytime napping	Simple mode	9	1.69e-05	0.019923	0.999345	1.00002	0.961719	1.03984
Collinsella	Daytime napping	Weighted mode	9	0.001608	0.019803	0.937264	1.00161	0.963479	1.04125
Collinsella	Daytime napping	Weighted median	9	-9.09116e-05	0.011534	0.993711	0.999909	0.977557	1.02277
Collinsella	Daytime napping	MR Egger	9	0.064488	0.032296	0.086027	1.06661	1.00119	1.13631
Collinsella	Daytime napping	Maximum likelihood	9	-0.00124	0.007746	0.872435	0.998757	0.983709	1.01404
Collinsella	Daytime sleepiness	Inverse variance weighted	9	0.012537	0.006254	0.045014	1.01262	1.00028	1.02511
Collinsella	Daytime sleepiness	Simple mode	9	0.009646	0.01243	0.460049	1.00969	0.985391	1.03459
Collinsella	Daytime sleepiness	Weighted mode	9	0.009395	0.012787	0.483519	1.00944	0.984453	1.03506
Collinsella	Daytime sleepiness	Weighted median	9	0.010281	0.008302	0.215541	1.01033	0.994028	1.02691
Collinsella	Daytime sleepiness	MR Egger	9	0.001527	0.023922	0.950891	1.00153	0.955653	1.0496
Collinsella	Daytime sleepiness	Maximum likelihood	9	0.012995	0.006457	0.044143	1.01308	1.00034	1.02598
Collinsella	Daytime sleepiness adjusted for BMI	Inverse variance weighted	9	0.013899	0.006236	0.025822	1.014	1.00168	1.02647
Collinsella	Daytime sleepiness adjusted for BMI	Simple mode	9	0.008796	0.014107	0.550328	1.00883	0.981322	1.03712
Collinsella	Daytime sleepiness adjusted for BMI	Weighted mode	9	0.009033	0.012834	0.501497	1.00907	0.984008	1.03478
Collinsella	Daytime sleepiness adjusted for BMI	Weighted median	9	0.011434	0.008663	0.186897	1.0115	0.994469	1.02882
Collinsella	Daytime sleepiness adjusted for BMI	MR Egger	9	-0.00041	0.023164	0.986319	0.999588	0.955221	1.04602
Collinsella	Daytime sleepiness adjusted for BMI	Maximum likelihood	9	0.014317	0.006458	0.026632	1.01442	1.00166	1.02734
Collinsella	Insomnia	Inverse variance weighted	9	0.010938	0.012662	0.387675	1.011	0.986216	1.0364
Collinsella	Insomnia	Simple mode	9	-0.01929	0.030545	0.545309	0.980894	0.923893	1.04141
Collinsella	Insomnia	Weighted mode	9	-0.02105	0.027307	0.462999	0.979173	0.928143	1.03301
Collinsella	Insomnia	Weighted median	9	0.007093	0.012531	0.571385	1.00712	0.982683	1.03216
Collinsella	Insomnia	MR Egger	9	-0.01016	0.0487	0.840664	0.98989	0.899773	1.08903
Collinsella	Insomnia	Maximum likelihood	9	0.012626	0.008925	0.157128	1.01271	0.995146	1.03058
Collinsella	Sleep duration	Inverse variance weighted	9	-0.00295	0.01375	0.83014	0.997055	0.970542	1.02429
Collinsella	Sleep duration	Simple mode	9	0.028429	0.03185	0.398132	1.02884	0.966574	1.09511
Collinsella	Sleep duration	Weighted mode	9	0.029375	0.031795	0.382556	1.02981	0.967595	1.09603
Collinsella	Sleep duration	Weighted median	9	0.003027	0.018446	0.869642	1.00303	0.967415	1.03996
Collinsella	Sleep duration	MR Egger	9	0.112683	0.050212	0.059713	1.11928	1.01437	1.23504
Collinsella	Sleep duration	Maximum likelihood	9	-0.00308	0.014048	0.826186	0.99692	0.969846	1.02475
Collinsella	Long sleep duration	Inverse variance weighted	9	0.008275	0.006059	0.172031	1.00831	0.996406	1.02035
Collinsella	Long sleep duration	Simple mode	9	0.002459	0.009457	0.801376	1.00246	0.984052	1.02122
Collinsella	Long sleep duration	Weighted mode	9	0.002459	0.009941	0.810818	1.00246	0.98312	1.02219
Collinsella	Long sleep duration	Weighted median	9	0.00513	0.006953	0.460593	1.00514	0.991539	1.01893
Collinsella	Long sleep duration	MR Egger	9	0.03939	0.020244	0.092744	1.04018	0.999712	1.08228
Collinsella	Long sleep duration	Maximum likelihood	9	0.008883	0.004614	0.054216	1.00892	0.999839	1.01809
Collinsella	Short sleep duration	Inverse variance weighted	9	0.013916	0.00668	0.037217	1.01401	1.00082	1.02738
Collinsella	Short sleep duration	Simple mode	9	0.025615	0.013561	0.095581	1.02595	0.999037	1.05358
Collinsella	Short sleep duration	Weighted mode	9	0.025615	0.013401	0.092324	1.02595	0.99935	1.05325
Collinsella	Short sleep duration	Weighted median	9	0.022897	0.008444	0.006698	1.02316	1.00637	1.04024
Collinsella	Short sleep duration	MR Egger	9	-0.00186	0.025325	0.943456	0.99814	0.949805	1.04893
Collinsella	Short sleep duration	Maximum likelihood	9	0.014746	0.006074	0.015196	1.01486	1.00284	1.02701
Collinsella	Chronotype	Inverse variance weighted	9	0.024601	0.030908	0.426062	1.02491	0.964661	1.08891
Collinsella	Chronotype	Simple mode	9	-0.01516	0.053669	0.784709	0.984951	0.886606	1.09421
Collinsella	Chronotype	Weighted mode	9	-0.01516	0.037427	0.695997	0.984951	0.915284	1.05992
Collinsella	Chronotype	Weighted median	9	-0.00612	0.027445	0.823499	0.993897	0.941846	1.04882
Collinsella	Chronotype	MR Egger	9	0.077353	0.118864	0.535965	1.08042	0.855884	1.36387
Collinsella	Chronotype	Maximum likelihood	9	0.028614	0.017885	0.109618	1.02903	0.993581	1.06574
Collinsella	Binary chronotype	Inverse variance weighted	9	0.005396	0.011285	0.632549	1.00541	0.983416	1.0279
Collinsella	Binary chronotype	Simple mode	9	-0.00907	0.020109	0.663822	0.990968	0.952671	1.0308
Collinsella	Binary chronotype	Weighted mode	9	-0.00907	0.01597	0.585536	0.990968	0.96043	1.02248
Collinsella	Binary chronotype	Weighted median	9	-0.00581	0.010521	0.580954	0.994209	0.973918	1.01492
Collinsella	Binary chronotype	MR Egger	9	0.010511	0.044013	0.818098	1.01057	0.927043	1.10161
Collinsella	Binary chronotype	Maximum likelihood	9	0.006131	0.006902	0.374397	1.00615	0.99263	1.01985
Coprococcus 2	Daytime napping	Inverse variance weighted	8	-0.0024	0.012081	0.842824	0.997607	0.974263	1.02151
Coprococcus 2	Daytime napping	Simple mode	8	-0.02307	0.021637	0.321605	0.977189	0.936615	1.01952
Coprococcus 2	Daytime napping	Weighted mode	8	0.000905	0.021684	0.967868	1.00091	0.959257	1.04436
Coprococcus 2	Daytime napping	Weighted median	8	-0.0024	0.011252	0.831131	0.997603	0.975842	1.01985
Coprococcus 2	Daytime napping	MR Egger	8	0.118038	0.089737	0.236411	1.12529	0.943795	1.34168
Coprococcus 2	Daytime napping	Maximum likelihood	8	-0.00264	0.007533	0.72564	0.99736	0.982742	1.01219
Coprococcus 2	Daytime sleepiness	Inverse variance weighted	8	0.013891	0.00599	0.02039	1.01399	1.00215	1.02596
Coprococcus 2	Daytime sleepiness	Simple mode	8	0.003751	0.012595	0.774488	1.00376	0.979282	1.02885
Coprococcus 2	Daytime sleepiness	Weighted mode	8	0.003948	0.01299	0.770002	1.00396	0.978718	1.02984
Coprococcus 2	Daytime sleepiness	Weighted median	8	0.008296	0.007996	0.299484	1.00833	0.992651	1.02426
Coprococcus 2	Daytime sleepiness	MR Egger	8	0.007264	0.047068	0.882415	1.00729	0.918522	1.10464
Coprococcus 2	Daytime sleepiness	Maximum likelihood	8	0.014373	0.006193	0.020307	1.01448	1.00224	1.02687
Coprococcus 2	Daytime sleepiness adjusted for BMI	Inverse variance weighted	8	0.013295	0.005972	0.026006	1.01338	1.00159	1.02532
Coprococcus 2	Daytime sleepiness adjusted for BMI	Simple mode	8	0.0026	0.012119	0.83623	1.0026	0.979069	1.0267
Coprococcus 2	Daytime sleepiness adjusted for BMI	Weighted mode	8	0.0026	0.013311	0.850674	1.0026	0.976784	1.02911
Coprococcus 2	Daytime sleepiness adjusted for BMI	Weighted median	8	0.006938	0.007922	0.381134	1.00696	0.991448	1.02272
Coprococcus 2	Daytime sleepiness adjusted for BMI	MR Egger	8	0.010748	0.04717	0.827328	1.01081	0.921544	1.10871
Coprococcus 2	Daytime sleepiness adjusted for BMI	Maximum likelihood	8	0.013779	0.006171	0.025567	1.01387	1.00168	1.02621
Coprococcus 2	Insomnia	Inverse variance weighted	8	0.004025	0.008046	0.616897	1.00403	0.988324	1.01999
Coprococcus 2	Insomnia	Simple mode	8	-0.00484	0.017383	0.788536	0.995167	0.961833	1.02966
Coprococcus 2	Insomnia	Weighted mode	8	-0.00463	0.016846	0.791211	0.995377	0.963048	1.02879
Coprococcus 2	Insomnia	Weighted median	8	-0.00273	0.010359	0.792233	0.997275	0.977231	1.01773
Coprococcus 2	Insomnia	MR Egger	8	-0.05239	0.063269	0.439342	0.948961	0.838287	1.07424
Coprococcus 2	Insomnia	Maximum likelihood	8	0.004157	0.008191	0.61177	1.00417	0.988173	1.02042
Coprococcus 2	Sleep duration	Inverse variance weighted	8	0.016067	0.013168	0.222409	1.0162	0.990305	1.04276
Coprococcus 2	Sleep duration	Simple mode	8	-0.00555	0.02701	0.843036	0.994465	0.943187	1.04853
Coprococcus 2	Sleep duration	Weighted mode	8	-0.00423	0.026565	0.877984	0.995779	0.945258	1.049
Coprococcus 2	Sleep duration	Weighted median	8	0.00916	0.017435	0.599297	1.0092	0.975298	1.04428
Coprococcus 2	Sleep duration	MR Egger	8	-0.01473	0.109014	0.896914	0.985375	0.795805	1.2201
Coprococcus 2	Sleep duration	Maximum likelihood	8	0.016827	0.013499	0.21259	1.01697	0.990414	1.04424
Coprococcus 2	Long sleep duration	Inverse variance weighted	8	0.000393	0.005475	0.942711	1.00039	0.989715	1.01119
Coprococcus 2	Long sleep duration	Simple mode	8	0.01191	0.011484	0.334182	1.01198	0.989458	1.03502
Coprococcus 2	Long sleep duration	Weighted mode	8	0.011134	0.010493	0.323866	1.0112	0.990613	1.03221
Coprococcus 2	Long sleep duration	Weighted median	8	0.001748	0.005928	0.768101	1.00175	0.990178	1.01346
Coprococcus 2	Long sleep duration	MR Egger	8	0.043558	0.042932	0.349456	1.04452	0.960224	1.13622
Coprococcus 2	Long sleep duration	Maximum likelihood	8	0.000424	0.004383	0.92291	1.00042	0.991866	1.00906
Coprococcus 2	Short sleep duration	Inverse variance weighted	8	-0.00811	0.005697	0.154463	0.991921	0.980907	1.00306
Coprococcus 2	Short sleep duration	Simple mode	8	0.002635	0.012648	0.8409	1.00264	0.978089	1.0278
Coprococcus 2	Short sleep duration	Weighted mode	8	0.002434	0.012641	0.852779	1.00244	0.977906	1.02758
Coprococcus 2	Short sleep duration	Weighted median	8	-0.00555	0.00729	0.446668	0.994468	0.980359	1.00878
Coprococcus 2	Short sleep duration	MR Egger	8	0.05408	0.04382	0.263301	1.05557	0.968692	1.15024
Coprococcus 2	Short sleep duration	Maximum likelihood	8	-0.00853	0.00574	0.137127	0.991503	0.98041	1.00272
Coprococcus 2	Chronotype	Inverse variance weighted	8	-0.01266	0.021041	0.547278	0.987416	0.947523	1.02899
Coprococcus 2	Chronotype	Simple mode	8	-0.04615	0.039852	0.284858	0.954902	0.883154	1.03248
Coprococcus 2	Chronotype	Weighted mode	8	-0.04615	0.040486	0.291858	0.954902	0.882056	1.03376
Coprococcus 2	Chronotype	Weighted median	8	-0.03142	0.022664	0.165606	0.969066	0.926962	1.01308
Coprococcus 2	Chronotype	MR Egger	8	0.165356	0.162819	0.349019	1.17981	0.857469	1.62333
Coprococcus 2	Chronotype	Maximum likelihood	8	-0.01304	0.016291	0.423621	0.987049	0.95603	1.01907
Coprococcus 2	Binary chronotype	Inverse variance weighted	8	-0.00301	0.007536	0.689559	0.996994	0.982377	1.01183
Coprococcus 2	Binary chronotype	Simple mode	8	-0.01286	0.013774	0.381662	0.987226	0.960931	1.01424
Coprococcus 2	Binary chronotype	Weighted mode	8	-0.01262	0.014069	0.399453	0.987458	0.960601	1.01507
Coprococcus 2	Binary chronotype	Weighted median	8	-0.00952	0.008468	0.260649	0.99052	0.974217	1.0071
Coprococcus 2	Binary chronotype	MR Egger	8	0.075243	0.055267	0.222275	1.07815	0.967461	1.20149
Coprococcus 2	Binary chronotype	Maximum likelihood	8	-0.00332	0.006353	0.601299	0.996686	0.984353	1.00917
Coprococcus 3	Daytime napping	Inverse variance weighted	9	0.008472	0.010232	0.407712	1.00851	0.988483	1.02894
Coprococcus 3	Daytime napping	Simple mode	9	-0.01007	0.018568	0.60246	0.989983	0.954603	1.02668
Coprococcus 3	Daytime napping	Weighted mode	9	-0.00638	0.017136	0.719508	0.993645	0.960825	1.02758
Coprococcus 3	Daytime napping	Weighted median	9	0.001003	0.01098	0.927184	1.001	0.979692	1.02278
Coprococcus 3	Daytime napping	MR Egger	9	0.014314	0.041241	0.738721	1.01442	0.935647	1.09982
Coprococcus 3	Daytime napping	Maximum likelihood	9	0.009153	0.007757	0.238004	1.0092	0.993968	1.02466
Coprococcus 3	Daytime sleepiness	Inverse variance weighted	9	0.017601	0.006326	0.005395	1.01776	1.00522	1.03045
Coprococcus 3	Daytime sleepiness	Simple mode	9	0.014141	0.012919	0.305556	1.01424	0.988882	1.04025
Coprococcus 3	Daytime sleepiness	Weighted mode	9	0.013324	0.011531	0.281214	1.01341	0.990767	1.03658
Coprococcus 3	Daytime sleepiness	Weighted median	9	0.013429	0.008583	0.117651	1.01352	0.996613	1.03071
Coprococcus 3	Daytime sleepiness	MR Egger	9	0.007653	0.023871	0.757873	1.00768	0.961622	1.05595
Coprococcus 3	Daytime sleepiness	Maximum likelihood	9	0.01806	0.006554	0.005863	1.01822	1.00523	1.03139
Coprococcus 3	Daytime sleepiness adjusted for BMI	Inverse variance weighted	9	0.017067	0.006307	0.006807	1.01721	1.00472	1.02987
Coprococcus 3	Daytime sleepiness adjusted for BMI	Simple mode	9	0.012116	0.013311	0.389296	1.01219	0.986124	1.03894
Coprococcus 3	Daytime sleepiness adjusted for BMI	Weighted mode	9	0.012894	0.013498	0.367429	1.01298	0.986529	1.04014
Coprococcus 3	Daytime sleepiness adjusted for BMI	Weighted median	9	0.014136	0.008431	0.093611	1.01424	0.997614	1.03114
Coprococcus 3	Daytime sleepiness adjusted for BMI	MR Egger	9	0.008449	0.0238	0.733043	1.00849	0.962521	1.05664
Coprococcus 3	Daytime sleepiness adjusted for BMI	Maximum likelihood	9	0.017502	0.006519	0.00726	1.01766	1.00474	1.03074
Coprococcus 3	Insomnia	Inverse variance weighted	9	0.004752	0.011657	0.683511	1.00476	0.982068	1.02798
Coprococcus 3	Insomnia	Simple mode	9	0.028584	0.022497	0.239588	1.029	0.984609	1.07539
Coprococcus 3	Insomnia	Weighted mode	9	0.027696	0.018915	0.181303	1.02808	0.990665	1.06691
Coprococcus 3	Insomnia	Weighted median	9	0.016859	0.012399	0.173944	1.017	0.992584	1.04202
Coprococcus 3	Insomnia	MR Egger	9	0.047293	0.044082	0.318934	1.04843	0.961646	1.14304
Coprococcus 3	Insomnia	Maximum likelihood	9	0.005128	0.008836	0.56169	1.00514	0.987884	1.0227
Coprococcus 3	Sleep duration	Inverse variance weighted	9	-0.00665	0.014851	0.654466	0.993375	0.964876	1.02272
Coprococcus 3	Sleep duration	Simple mode	9	0.014631	0.030106	0.640012	1.01474	0.956593	1.07642
Coprococcus 3	Sleep duration	Weighted mode	9	0.012347	0.026672	0.655766	1.01242	0.960856	1.06676
Coprococcus 3	Sleep duration	Weighted median	9	0.005552	0.019628	0.777279	1.00557	0.967617	1.04501
Coprococcus 3	Sleep duration	MR Egger	9	0.048113	0.055964	0.418408	1.04929	0.940282	1.17093
Coprococcus 3	Sleep duration	Maximum likelihood	9	-0.00669	0.014229	0.638369	0.993335	0.966014	1.02143
Coprococcus 3	Long sleep duration	Inverse variance weighted	9	0.007018	0.004485	0.117643	1.00704	0.998229	1.01594
Coprococcus 3	Long sleep duration	Simple mode	9	0.003868	0.009615	0.698021	1.00388	0.985135	1.02297
Coprococcus 3	Long sleep duration	Weighted mode	9	0.004681	0.008384	0.591911	1.00469	0.988317	1.02134
Coprococcus 3	Long sleep duration	Weighted median	9	0.004297	0.006119	0.482532	1.00431	0.992334	1.01642
Coprococcus 3	Long sleep duration	MR Egger	9	0.017659	0.017603	0.349164	1.01782	0.983299	1.05354
Coprococcus 3	Long sleep duration	Maximum likelihood	9	0.007309	0.004581	0.110632	1.00734	0.998331	1.01642
Coprococcus 3	Short sleep duration	Inverse variance weighted	9	0.002681	0.005894	0.649227	1.00268	0.991168	1.01433
Coprococcus 3	Short sleep duration	Simple mode	9	-0.00069	0.012128	0.955722	0.999305	0.975832	1.02334
Coprococcus 3	Short sleep duration	Weighted mode	9	-0.00069	0.011471	0.953188	0.999305	0.977089	1.02203
Coprococcus 3	Short sleep duration	Weighted median	9	0.000187	0.007684	0.980603	1.00019	0.985236	1.01537
Coprococcus 3	Short sleep duration	MR Egger	9	-0.00568	0.022247	0.805927	0.994339	0.951914	1.03866
Coprococcus 3	Short sleep duration	Maximum likelihood	9	0.002742	0.005968	0.645925	1.00275	0.991084	1.01455
Coprococcus 3	Chronotype	Inverse variance weighted	9	-0.03108	0.018126	0.086397	0.969397	0.935563	1.00446
Coprococcus 3	Chronotype	Simple mode	9	-0.03279	0.039798	0.43388	0.967743	0.895123	1.04625
Coprococcus 3	Chronotype	Weighted mode	9	-0.03279	0.042806	0.46568	0.967743	0.889862	1.05244
Coprococcus 3	Chronotype	Weighted median	9	-0.03205	0.024253	0.186305	0.968456	0.923496	1.0156
Coprococcus 3	Chronotype	MR Egger	9	0.057742	0.064381	0.399581	1.05944	0.933844	1.20193
Coprococcus 3	Chronotype	Maximum likelihood	9	-0.03321	0.017276	0.054556	0.967335	0.935129	1.00065
Coprococcus 3	Binary chronotype	Inverse variance weighted	9	-0.01061	0.007548	0.159739	0.989444	0.974914	1.00419
Coprococcus 3	Binary chronotype	Simple mode	9	-0.01129	0.016518	0.513582	0.988773	0.957275	1.02131
Coprococcus 3	Binary chronotype	Weighted mode	9	-0.01183	0.017571	0.519608	0.988236	0.954781	1.02286
Coprococcus 3	Binary chronotype	Weighted median	9	-0.00761	0.009238	0.410043	0.992419	0.974612	1.01055
Coprococcus 3	Binary chronotype	MR Egger	9	0.025151	0.027053	0.383476	1.02547	0.972512	1.08131
Coprococcus 3	Binary chronotype	Maximum likelihood	9	-0.01158	0.006818	0.089393	0.988486	0.975365	1.00178
Holdemanella	Daytime napping	Inverse variance weighted	11	-0.01128	0.004854	0.020085	0.988779	0.979417	0.998231
Holdemanella	Daytime napping	Simple mode	11	-0.01825	0.010532	0.113842	0.981918	0.961856	1.0024
Holdemanella	Daytime napping	Weighted mode	11	-0.01773	0.009939	0.104737	0.982424	0.963471	1.00175
Holdemanella	Daytime napping	Weighted median	11	-0.01632	0.00653	0.012427	0.98381	0.971299	0.996482
Holdemanella	Daytime napping	MR Egger	11	-0.00168	0.014272	0.908955	0.998323	0.970783	1.02664
Holdemanella	Daytime napping	Maximum likelihood	11	-0.01171	0.004699	0.012691	0.988356	0.979294	0.997501
Holdemanella	Daytime sleepiness	Inverse variance weighted	11	-0.00514	0.005265	0.328483	0.994869	0.984656	1.00519
Holdemanella	Daytime sleepiness	Simple mode	11	-0.00717	0.010071	0.492894	0.992858	0.973453	1.01265
Holdemanella	Daytime sleepiness	Weighted mode	11	-0.00327	0.007421	0.669272	0.99674	0.982346	1.01134
Holdemanella	Daytime sleepiness	Weighted median	11	-0.00219	0.005826	0.706509	0.997809	0.986479	1.00927
Holdemanella	Daytime sleepiness	MR Egger	11	0.005091	0.015495	0.750022	1.0051	0.975038	1.0361
Holdemanella	Daytime sleepiness	Maximum likelihood	11	-0.00555	0.003984	0.163873	0.994469	0.986735	1.00226
Holdemanella	Daytime sleepiness adjusted for BMI	Inverse variance weighted	11	-0.00512	0.005338	0.337702	0.994896	0.984541	1.00536
Holdemanella	Daytime sleepiness adjusted for BMI	Simple mode	11	-0.00953	0.009629	0.345476	0.990511	0.971992	1.00938
Holdemanella	Daytime sleepiness adjusted for BMI	Weighted mode	11	-0.00475	0.007563	0.544074	0.995262	0.980617	1.01012
Holdemanella	Daytime sleepiness adjusted for BMI	Weighted median	11	-0.00234	0.005553	0.673321	0.997662	0.986863	1.00858
Holdemanella	Daytime sleepiness adjusted for BMI	MR Egger	11	0.003791	0.015824	0.816011	1.0038	0.973144	1.03542
Holdemanella	Daytime sleepiness adjusted for BMI	Maximum likelihood	11	-0.00547	0.003978	0.168934	0.994543	0.98682	1.00233
Holdemanella	Insomnia	Inverse variance weighted	11	-0.0012	0.005116	0.815155	0.998805	0.988839	1.00887
Holdemanella	Insomnia	Simple mode	11	-0.00806	0.011195	0.488248	0.991977	0.970448	1.01398
Holdemanella	Insomnia	Weighted mode	11	0.003963	0.009428	0.683101	1.00397	0.985589	1.0227
Holdemanella	Insomnia	Weighted median	11	-0.00108	0.006378	0.86612	0.998925	0.986515	1.01149
Holdemanella	Insomnia	MR Egger	11	0.004505	0.014663	0.765624	1.00452	0.976058	1.0338
Holdemanella	Insomnia	Maximum likelihood	11	-0.00121	0.005155	0.814092	0.998788	0.988747	1.00893
Holdemanella	Sleep duration	Inverse variance weighted	11	-0.00053	0.009619	0.955893	0.999468	0.980801	1.01849
Holdemanella	Sleep duration	Simple mode	11	0.016314	0.01621	0.337947	1.01645	0.984662	1.04926
Holdemanella	Sleep duration	Weighted mode	11	0.015127	0.014333	0.316061	1.01524	0.987119	1.04417
Holdemanella	Sleep duration	Weighted median	11	0.013455	0.011469	0.240714	1.01355	0.991017	1.03659
Holdemanella	Sleep duration	MR Egger	11	0.02378	0.027759	0.413857	1.02407	0.969837	1.08133
Holdemanella	Sleep duration	Maximum likelihood	11	-0.00056	0.008602	0.948121	0.99944	0.982732	1.01643
Holdemanella	Long sleep duration	Inverse variance weighted	11	0.005282	0.003856	0.170729	1.0053	0.997727	1.01292
Holdemanella	Long sleep duration	Simple mode	11	0.0037	0.008209	0.6618	1.00371	0.987686	1.01999
Holdemanella	Long sleep duration	Weighted mode	11	0.004175	0.008195	0.621488	1.00418	0.988183	1.02044
Holdemanella	Long sleep duration	Weighted median	11	0.002493	0.004131	0.546173	1.0025	0.994412	1.01065
Holdemanella	Long sleep duration	MR Egger	11	0.030565	0.007691	0.003234	1.03104	1.01561	1.0467
Holdemanella	Long sleep duration	Maximum likelihood	11	0.005792	0.002813	0.039474	1.00581	1.00028	1.01137
Holdemanella	Short sleep duration	Inverse variance weighted	11	0.007188	0.004619	0.119646	1.00721	0.998137	1.01637
Holdemanella	Short sleep duration	Simple mode	11	0.006596	0.008288	0.444588	1.00662	0.990398	1.0231
Holdemanella	Short sleep duration	Weighted mode	11	0.004279	0.007165	0.563606	1.00429	0.990284	1.01849
Holdemanella	Short sleep duration	Weighted median	11	0.004145	0.005068	0.41345	1.00415	0.994228	1.01418
Holdemanella	Short sleep duration	MR Egger	11	0.013982	0.013734	0.335235	1.01408	0.987146	1.04175
Holdemanella	Short sleep duration	Maximum likelihood	11	0.007582	0.003738	0.042509	1.00761	1.00026	1.01502
Holdemanella	Chronotype	Inverse variance weighted	11	-0.00708	0.012142	0.559617	0.992941	0.96959	1.01686
Holdemanella	Chronotype	Simple mode	11	-0.02212	0.024803	0.393467	0.978125	0.931712	1.02685
Holdemanella	Chronotype	Weighted mode	11	-0.00826	0.022234	0.717903	0.991771	0.949479	1.03595
Holdemanella	Chronotype	Weighted median	11	-0.00856	0.014133	0.544645	0.991475	0.964387	1.01932
Holdemanella	Chronotype	MR Egger	11	-0.0418	0.034549	0.257112	0.959059	0.896266	1.02625
Holdemanella	Chronotype	Maximum likelihood	11	-0.00704	0.010322	0.495171	0.992984	0.973097	1.01328
Holdemanella	Binary chronotype	Inverse variance weighted	11	-0.003	0.00467	0.520495	0.997003	0.987918	1.00617
Holdemanella	Binary chronotype	Simple mode	11	-0.00183	0.01009	0.859588	0.99817	0.978623	1.01811
Holdemanella	Binary chronotype	Weighted mode	11	-0.00141	0.008483	0.871118	0.998589	0.982123	1.01533
Holdemanella	Binary chronotype	Weighted median	11	-0.00177	0.005834	0.761846	0.998233	0.986883	1.00971
Holdemanella	Binary chronotype	MR Egger	11	-0.01518	0.01344	0.28782	0.984932	0.959326	1.01122
Holdemanella	Binary chronotype	Maximum likelihood	11	-0.0032	0.004031	0.426605	0.9968	0.988955	1.00471
Rikenellaceae RC9 gut group	Daytime napping	Inverse variance weighted	11	-0.0033	0.004064	0.417208	0.996708	0.988801	1.00468
Rikenellaceae RC9 gut group	Daytime napping	Simple mode	11	-0.00738	0.008228	0.390993	0.99265	0.976771	1.00879
Rikenellaceae RC9 gut group	Daytime napping	Weighted mode	11	-0.00702	0.008104	0.406359	0.993	0.977353	1.0089
Rikenellaceae RC9 gut group	Daytime napping	Weighted median	11	-0.00556	0.00476	0.24265	0.994454	0.98522	1.00378
Rikenellaceae RC9 gut group	Daytime napping	MR Egger	11	0.000732	0.026632	0.978671	1.00073	0.949835	1.05436
Rikenellaceae RC9 gut group	Daytime napping	Maximum likelihood	11	-0.00337	0.00339	0.320394	0.996637	0.990036	1.00328
Rikenellaceae RC9 gut group	Daytime sleepiness	Inverse variance weighted	11	-0.00178	0.003288	0.58909	0.998226	0.991813	1.00468
Rikenellaceae RC9 gut group	Daytime sleepiness	Simple mode	11	0.001829	0.006619	0.787877	1.00183	0.988918	1.01491
Rikenellaceae RC9 gut group	Daytime sleepiness	Weighted mode	11	0.001829	0.006819	0.793939	1.00183	0.98853	1.01531
Rikenellaceae RC9 gut group	Daytime sleepiness	Weighted median	11	0.002344	0.003949	0.552727	1.00235	0.994619	1.01014
Rikenellaceae RC9 gut group	Daytime sleepiness	MR Egger	11	-0.016	0.021036	0.466378	0.984128	0.944377	1.02555
Rikenellaceae RC9 gut group	Daytime sleepiness	Maximum likelihood	11	-0.00187	0.002859	0.512979	0.998131	0.992554	1.00374
Rikenellaceae RC9 gut group	Daytime sleepiness adjusted for BMI	Inverse variance weighted	11	-0.00221	0.003547	0.532887	0.99779	0.990877	1.00475
Rikenellaceae RC9 gut group	Daytime sleepiness adjusted for BMI	Simple mode	11	0.001615	0.00718	0.826533	1.00162	0.98762	1.01581
Rikenellaceae RC9 gut group	Daytime sleepiness adjusted for BMI	Weighted mode	11	0.001615	0.006844	0.818189	1.00162	0.988271	1.01514
Rikenellaceae RC9 gut group	Daytime sleepiness adjusted for BMI	Weighted median	11	0.001559	0.004084	0.702692	1.00156	0.993575	1.00961
Rikenellaceae RC9 gut group	Daytime sleepiness adjusted for BMI	MR Egger	11	-0.01932	0.022551	0.413805	0.980865	0.938456	1.02519
Rikenellaceae RC9 gut group	Daytime sleepiness adjusted for BMI	Maximum likelihood	11	-0.00236	0.002863	0.409126	0.997639	0.992056	1.00325
Rikenellaceae RC9 gut group	Insomnia	Inverse variance weighted	11	0.007404	0.003713	0.046157	1.00743	1.00013	1.01479
Rikenellaceae RC9 gut group	Insomnia	Simple mode	11	0.006565	0.007313	0.390455	1.00659	0.992261	1.02112
Rikenellaceae RC9 gut group	Insomnia	Weighted mode	11	0.006565	0.00835	0.449975	1.00659	0.990246	1.0232
Rikenellaceae RC9 gut group	Insomnia	Weighted median	11	0.006678	0.005006	0.182188	1.0067	0.996872	1.01663
Rikenellaceae RC9 gut group	Insomnia	MR Egger	11	-0.00504	0.023115	0.83214	0.994969	0.950898	1.04108
Rikenellaceae RC9 gut group	Insomnia	Maximum likelihood	11	0.00765	0.003817	0.045044	1.00768	1.00017	1.01525
Rikenellaceae RC9 gut group	Sleep duration	Inverse variance weighted	11	-0.00452	0.009462	0.632626	0.995487	0.977195	1.01412
Rikenellaceae RC9 gut group	Sleep duration	Simple mode	11	0.013289	0.013005	0.330965	1.01338	0.987872	1.03954
Rikenellaceae RC9 gut group	Sleep duration	Weighted mode	11	0.0119	0.012995	0.38136	1.01197	0.986522	1.03808
Rikenellaceae RC9 gut group	Sleep duration	Weighted median	11	0.004924	0.008761	0.574063	1.00494	0.987827	1.02234
Rikenellaceae RC9 gut group	Sleep duration	MR Egger	11	0.017332	0.061655	0.784979	1.01748	0.901665	1.14818
Rikenellaceae RC9 gut group	Sleep duration	Maximum likelihood	11	-0.00492	0.006446	0.445063	0.995089	0.982596	1.00774
Rikenellaceae RC9 gut group	Long sleep duration	Inverse variance weighted	11	0.000464	0.001948	0.811857	1.00046	0.996651	1.00429
Rikenellaceae RC9 gut group	Long sleep duration	Simple mode	11	0.001063	0.004219	0.806213	1.00106	0.99282	1.00937
Rikenellaceae RC9 gut group	Long sleep duration	Weighted mode	11	0.001146	0.004085	0.784816	1.00115	0.993163	1.00919
Rikenellaceae RC9 gut group	Long sleep duration	Weighted median	11	0.001056	0.0027	0.695594	1.00106	0.995774	1.00637
Rikenellaceae RC9 gut group	Long sleep duration	MR Egger	11	0.012039	0.012167	0.348256	1.01211	0.988262	1.03654
Rikenellaceae RC9 gut group	Long sleep duration	Maximum likelihood	11	0.000482	0.001991	0.808752	1.00048	0.996585	1.00439
Rikenellaceae RC9 gut group	Short sleep duration	Inverse variance weighted	11	0.002576	0.003118	0.40873	1.00258	0.99647	1.00873
Rikenellaceae RC9 gut group	Short sleep duration	Simple mode	11	-0.00471	0.007102	0.522066	0.995299	0.981541	1.00925
Rikenellaceae RC9 gut group	Short sleep duration	Weighted mode	11	-0.00458	0.006574	0.501515	0.995426	0.982681	1.00834
Rikenellaceae RC9 gut group	Short sleep duration	Weighted median	11	-0.002	0.003903	0.608271	0.998002	0.990396	1.00567
Rikenellaceae RC9 gut group	Short sleep duration	MR Egger	11	0.005166	0.020445	0.806182	1.00518	0.965697	1.04628
Rikenellaceae RC9 gut group	Short sleep duration	Maximum likelihood	11	0.002792	0.00267	0.29558	1.0028	0.997563	1.00806
Rikenellaceae RC9 gut group	Chronotype	Inverse variance weighted	11	0.005368	0.008292	0.517437	1.00538	0.989174	1.02186
Rikenellaceae RC9 gut group	Chronotype	Simple mode	11	0.005578	0.016752	0.746033	1.00559	0.973112	1.03916
Rikenellaceae RC9 gut group	Chronotype	Weighted mode	11	0.004858	0.014942	0.751761	1.00487	0.975869	1.03473
Rikenellaceae RC9 gut group	Chronotype	Weighted median	11	0.004961	0.010025	0.620708	1.00497	0.98542	1.02491
Rikenellaceae RC9 gut group	Chronotype	MR Egger	11	-0.0516	0.050889	0.337092	0.94971	0.859555	1.04932
Rikenellaceae RC9 gut group	Chronotype	Maximum likelihood	11	0.005712	0.007437	0.442467	1.00573	0.991175	1.02049
Rikenellaceae RC9 gut group	Binary chronotype	Inverse variance weighted	11	0.001909	0.003208	0.551708	1.00191	0.995632	1.00823
Rikenellaceae RC9 gut group	Binary chronotype	Simple mode	11	-0.00349	0.006479	0.601979	0.996517	0.983943	1.00925
Rikenellaceae RC9 gut group	Binary chronotype	Weighted mode	11	-0.00363	0.005998	0.558623	0.996378	0.984733	1.00816
Rikenellaceae RC9 gut group	Binary chronotype	Weighted median	11	-0.00068	0.003893	0.860968	0.999318	0.991722	1.00697
Rikenellaceae RC9 gut group	Binary chronotype	MR Egger	11	-0.01337	0.020403	0.528701	0.98672	0.948039	1.02698
Rikenellaceae RC9 gut group	Binary chronotype	Maximum likelihood	11	0.002026	0.002917	0.487345	1.00203	0.996316	1.00777
Marvinbryantia	Daytime napping	Inverse variance weighted	10	-0.00901	0.008453	0.286436	0.99103	0.974747	1.00759
Marvinbryantia	Daytime napping	Simple mode	10	-0.01597	0.017209	0.377731	0.98416	0.951518	1.01792
Marvinbryantia	Daytime napping	Weighted mode	10	-0.01527	0.016661	0.383281	0.984845	0.953204	1.01754
Marvinbryantia	Daytime napping	Weighted median	10	-0.01209	0.009572	0.206389	0.987978	0.969615	1.00669
Marvinbryantia	Daytime napping	MR Egger	10	-0.03401	0.033775	0.343436	0.966562	0.904648	1.03271
Marvinbryantia	Daytime napping	Maximum likelihood	10	-0.00972	0.00656	0.1384	0.990326	0.977673	1.00314
Marvinbryantia	Daytime sleepiness	Inverse variance weighted	10	0.00153	0.005328	0.773985	1.00153	0.991126	1.01205
Marvinbryantia	Daytime sleepiness	Simple mode	10	-0.00178	0.012033	0.88582	0.998224	0.974958	1.02205
Marvinbryantia	Daytime sleepiness	Weighted mode	10	-0.0016	0.011534	0.892746	0.998402	0.976085	1.02123
Marvinbryantia	Daytime sleepiness	Weighted median	10	-0.00086	0.007191	0.904782	0.99914	0.985157	1.01332
Marvinbryantia	Daytime sleepiness	MR Egger	10	0.007948	0.020795	0.712271	1.00798	0.967723	1.04991
Marvinbryantia	Daytime sleepiness	Maximum likelihood	10	0.001602	0.005404	0.766961	1.0016	0.991049	1.01227
Marvinbryantia	Daytime sleepiness adjusted for BMI	Inverse variance weighted	10	0.001506	0.005313	0.7768	1.00151	0.991133	1.01199
Marvinbryantia	Daytime sleepiness adjusted for BMI	Simple mode	10	-0.00066	0.012598	0.959243	0.999338	0.974964	1.02432
Marvinbryantia	Daytime sleepiness adjusted for BMI	Weighted mode	10	-0.00085	0.012242	0.946238	0.999152	0.975463	1.02342
Marvinbryantia	Daytime sleepiness adjusted for BMI	Weighted median	10	6.25e-05	0.007261	0.993129	1.00006	0.985931	1.0144
Marvinbryantia	Daytime sleepiness adjusted for BMI	MR Egger	10	0.008615	0.020733	0.688673	1.00865	0.968485	1.05049
Marvinbryantia	Daytime sleepiness adjusted for BMI	Maximum likelihood	10	0.001587	0.005397	0.768667	1.00159	0.99105	1.01224
Marvinbryantia	Insomnia	Inverse variance weighted	10	0.01408	0.007151	0.048961	1.01418	1.00006	1.02849
Marvinbryantia	Insomnia	Simple mode	10	0.017019	0.016052	0.316673	1.01717	0.98566	1.04968
Marvinbryantia	Insomnia	Weighted mode	10	0.015524	0.016569	0.373257	1.01564	0.983191	1.04917
Marvinbryantia	Insomnia	Weighted median	10	0.015547	0.010037	0.121369	1.01567	0.995884	1.03585
Marvinbryantia	Insomnia	MR Egger	10	-0.0055	0.027913	0.848824	0.994519	0.941571	1.05045
Marvinbryantia	Insomnia	Maximum likelihood	10	0.014533	0.007355	0.048169	1.01464	1.00012	1.02937
Marvinbryantia	Sleep duration	Inverse variance weighted	10	0.007748	0.014957	0.604427	1.00778	0.978663	1.03776
Marvinbryantia	Sleep duration	Simple mode	10	0.013855	0.030301	0.658326	1.01395	0.955487	1.07599
Marvinbryantia	Sleep duration	Weighted mode	10	0.014428	0.02998	0.641823	1.01453	0.956635	1.07593
Marvinbryantia	Sleep duration	Weighted median	10	0.01114	0.016566	0.501278	1.0112	0.978897	1.04457
Marvinbryantia	Sleep duration	MR Egger	10	0.083475	0.055372	0.170102	1.08706	0.975257	1.21168
Marvinbryantia	Sleep duration	Maximum likelihood	10	0.008384	0.012132	0.48955	1.00842	0.984722	1.03269
Marvinbryantia	Long sleep duration	Inverse variance weighted	10	-0.00106	0.003756	0.778199	0.998943	0.991615	1.00632
Marvinbryantia	Long sleep duration	Simple mode	10	-0.00161	0.007677	0.838967	0.998395	0.983485	1.01353
Marvinbryantia	Long sleep duration	Weighted mode	10	-0.00147	0.007381	0.846249	0.998528	0.984186	1.01308
Marvinbryantia	Long sleep duration	Weighted median	10	-0.00112	0.004919	0.820073	0.998882	0.989298	1.00856
Marvinbryantia	Long sleep duration	MR Egger	10	-0.00159	0.014865	0.917484	0.998412	0.969743	1.02793
Marvinbryantia	Long sleep duration	Maximum likelihood	10	-0.00108	0.003829	0.778225	0.998922	0.991454	1.00645
Marvinbryantia	Short sleep duration	Inverse variance weighted	10	0.000525	0.004964	0.91575	1.00053	0.990838	1.01031
Marvinbryantia	Short sleep duration	Simple mode	10	-0.00154	0.010809	0.890067	0.998464	0.977534	1.01984
Marvinbryantia	Short sleep duration	Weighted mode	10	-0.00154	0.010314	0.884835	0.998464	0.978482	1.01885
Marvinbryantia	Short sleep duration	Weighted median	10	7.28e-05	0.006509	0.991079	1.00007	0.987395	1.01291
Marvinbryantia	Short sleep duration	MR Egger	10	-0.01495	0.01937	0.462294	0.985157	0.948456	1.02328
Marvinbryantia	Short sleep duration	Maximum likelihood	10	0.00054	0.005036	0.914627	1.00054	0.990712	1.01046
Marvinbryantia	Chronotype	Inverse variance weighted	10	0.024444	0.019543	0.211006	1.02475	0.986236	1.06476
Marvinbryantia	Chronotype	Simple mode	10	0.024365	0.033431	0.484637	1.02466	0.959677	1.09405
Marvinbryantia	Chronotype	Weighted mode	10	0.024365	0.030336	0.442561	1.02466	0.965516	1.08744
Marvinbryantia	Chronotype	Weighted median	10	0.025815	0.01958	0.187341	1.02615	0.987518	1.0663
Marvinbryantia	Chronotype	MR Egger	10	0.019765	0.080884	0.813103	1.01996	0.87043	1.19518
Marvinbryantia	Chronotype	Maximum likelihood	10	0.026272	0.014604	0.07203	1.02662	0.99765	1.05643
Marvinbryantia	Binary chronotype	Inverse variance weighted	10	0.009871	0.007193	0.16998	1.00992	0.995781	1.02426
Marvinbryantia	Binary chronotype	Simple mode	10	0.014187	0.012744	0.294467	1.01429	0.989267	1.03994
Marvinbryantia	Binary chronotype	Weighted mode	10	0.013034	0.012674	0.330586	1.01312	0.988263	1.0386
Marvinbryantia	Binary chronotype	Weighted median	10	0.010671	0.007576	0.158949	1.01073	0.995832	1.02585
Marvinbryantia	Binary chronotype	MR Egger	10	0.006952	0.029764	0.821194	1.00698	0.949912	1.06747
Marvinbryantia	Binary chronotype	Maximum likelihood	10	0.010617	0.005704	0.062711	1.01067	0.999437	1.02204
Lachnospiraceae UCG-004	Daytime napping	Inverse variance weighted	12	-0.00215	0.008633	0.803528	0.997855	0.981112	1.01488
Lachnospiraceae UCG-004	Daytime napping	Simple mode	12	-0.00819	0.017102	0.641542	0.991847	0.959151	1.02566
Lachnospiraceae UCG-004	Daytime napping	Weighted mode	12	-0.00819	0.014275	0.577839	0.991847	0.964481	1.01999
Lachnospiraceae UCG-004	Daytime napping	Weighted median	12	-0.00451	0.0093	0.627536	0.995498	0.977515	1.01381
Lachnospiraceae UCG-004	Daytime napping	MR Egger	12	-0.03759	0.032027	0.267658	0.963104	0.904506	1.0255
Lachnospiraceae UCG-004	Daytime napping	Maximum likelihood	12	-0.00239	0.006544	0.715329	0.997616	0.984902	1.01049
Lachnospiraceae UCG-004	Daytime sleepiness	Inverse variance weighted	12	-0.00523	0.006393	0.413678	0.994788	0.9824	1.00733
Lachnospiraceae UCG-004	Daytime sleepiness	Simple mode	12	-0.00153	0.013789	0.91347	0.998468	0.971845	1.02582
Lachnospiraceae UCG-004	Daytime sleepiness	Weighted mode	12	-0.00183	0.012688	0.887758	0.998169	0.973652	1.0233
Lachnospiraceae UCG-004	Daytime sleepiness	Weighted median	12	-0.00357	0.007675	0.641438	0.996432	0.981554	1.01154
Lachnospiraceae UCG-004	Daytime sleepiness	MR Egger	12	-0.02124	0.024681	0.409639	0.978984	0.932752	1.02751
Lachnospiraceae UCG-004	Daytime sleepiness	Maximum likelihood	12	-0.00533	0.005521	0.334611	0.994688	0.983983	1.00551
Lachnospiraceae UCG-004	Daytime sleepiness adjusted for BMI	Inverse variance weighted	12	-0.0041	0.006496	0.527919	0.995908	0.983307	1.00867
Lachnospiraceae UCG-004	Daytime sleepiness adjusted for BMI	Simple mode	12	-0.00495	0.013149	0.713853	0.995064	0.969747	1.02104
Lachnospiraceae UCG-004	Daytime sleepiness adjusted for BMI	Weighted mode	12	-0.00434	0.013309	0.75061	0.995672	0.970036	1.02199
Lachnospiraceae UCG-004	Daytime sleepiness adjusted for BMI	Weighted median	12	-0.00497	0.007616	0.513969	0.995042	0.980299	1.01001
Lachnospiraceae UCG-004	Daytime sleepiness adjusted for BMI	MR Egger	12	-0.0223	0.024938	0.392305	0.977951	0.931299	1.02694
Lachnospiraceae UCG-004	Daytime sleepiness adjusted for BMI	Maximum likelihood	12	-0.00433	0.005496	0.43103	0.995682	0.985015	1.00646
Lachnospiraceae UCG-004	Insomnia	Inverse variance weighted	12	0.000332	0.008619	0.969275	1.00033	0.983575	1.01737
Lachnospiraceae UCG-004	Insomnia	Simple mode	12	-0.01943	0.019737	0.346108	0.98076	0.943545	1.01944
Lachnospiraceae UCG-004	Insomnia	Weighted mode	12	-0.0176	0.017965	0.348355	0.982556	0.948561	1.01777
Lachnospiraceae UCG-004	Insomnia	Weighted median	12	-0.00292	0.010375	0.77858	0.997087	0.977015	1.01757
Lachnospiraceae UCG-004	Insomnia	MR Egger	12	-0.0222	0.033211	0.519021	0.978047	0.91641	1.04383
Lachnospiraceae UCG-004	Insomnia	Maximum likelihood	12	0.00035	0.00739	0.962246	1.00035	0.985964	1.01494
Lachnospiraceae UCG-004	Sleep duration	Inverse variance weighted	12	0.032724	0.0147	0.026004	1.03327	1.00392	1.06347
Lachnospiraceae UCG-004	Sleep duration	Simple mode	12	0.014033	0.030602	0.655473	1.01413	0.955093	1.07682
Lachnospiraceae UCG-004	Sleep duration	Weighted mode	12	0.01064	0.027047	0.701555	1.0107	0.958512	1.06572
Lachnospiraceae UCG-004	Sleep duration	Weighted median	12	0.01494	0.017188	0.384725	1.01505	0.981427	1.04983
Lachnospiraceae UCG-004	Sleep duration	MR Egger	12	-0.03571	0.053499	0.519613	0.964924	0.868868	1.0716
Lachnospiraceae UCG-004	Sleep duration	Maximum likelihood	12	0.034661	0.012362	0.00505	1.03527	1.01049	1.06066
Lachnospiraceae UCG-004	Long sleep duration	Inverse variance weighted	12	0.000409	0.004137	0.921262	1.00041	0.992331	1.00855
Lachnospiraceae UCG-004	Long sleep duration	Simple mode	12	0.003398	0.008699	0.70353	1.0034	0.986441	1.02066
Lachnospiraceae UCG-004	Long sleep duration	Weighted mode	12	0.003398	0.008519	0.6976	1.0034	0.98679	1.0203
Lachnospiraceae UCG-004	Long sleep duration	Weighted median	12	0.002469	0.005025	0.623255	1.00247	0.992646	1.01239
Lachnospiraceae UCG-004	Long sleep duration	MR Egger	12	0.003308	0.016301	0.843233	1.00331	0.971766	1.03589
Lachnospiraceae UCG-004	Long sleep duration	Maximum likelihood	12	0.00043	0.003855	0.911151	1.00043	0.992899	1.00802
Lachnospiraceae UCG-004	Short sleep duration	Inverse variance weighted	12	-0.01263	0.005095	0.013179	0.987449	0.977636	0.997359
Lachnospiraceae UCG-004	Short sleep duration	Simple mode	12	-0.00678	0.010994	0.549878	0.993241	0.972067	1.01488
Lachnospiraceae UCG-004	Short sleep duration	Weighted mode	12	-0.0064	0.010441	0.552415	0.993622	0.973495	1.01416
Lachnospiraceae UCG-004	Short sleep duration	Weighted median	12	-0.00872	0.00677	0.197889	0.991321	0.978254	1.00456
Lachnospiraceae UCG-004	Short sleep duration	MR Egger	12	0.020083	0.018672	0.307392	1.02029	0.983621	1.05832
Lachnospiraceae UCG-004	Short sleep duration	Maximum likelihood	12	-0.01311	0.005156	0.01097	0.986971	0.977047	0.996995
Lachnospiraceae UCG-004	Chronotype	Inverse variance weighted	12	0.026271	0.026613	0.323571	1.02662	0.974442	1.08159
Lachnospiraceae UCG-004	Chronotype	Simple mode	12	-0.02173	0.036748	0.566217	0.978503	0.910504	1.05158
Lachnospiraceae UCG-004	Chronotype	Weighted mode	12	-0.02173	0.030338	0.48872	0.978503	0.922014	1.03845
Lachnospiraceae UCG-004	Chronotype	Weighted median	12	-0.00832	0.022707	0.714137	0.991717	0.948549	1.03685
Lachnospiraceae UCG-004	Chronotype	MR Egger	12	-0.04412	0.102433	0.675829	0.956842	0.782794	1.16959
Lachnospiraceae UCG-004	Chronotype	Maximum likelihood	12	0.032866	0.015413	0.032984	1.03341	1.00266	1.06511
Lachnospiraceae UCG-004	Binary chronotype	Inverse variance weighted	12	0.010471	0.009512	0.270968	1.01053	0.991861	1.02954
Lachnospiraceae UCG-004	Binary chronotype	Simple mode	12	0.00349	0.013851	0.805698	1.0035	0.976619	1.03111
Lachnospiraceae UCG-004	Binary chronotype	Weighted mode	12	0.002671	0.013058	0.841673	1.00267	0.977337	1.02867
Lachnospiraceae UCG-004	Binary chronotype	Weighted median	12	0.003452	0.008627	0.689062	1.00346	0.986634	1.02057
Lachnospiraceae UCG-004	Binary chronotype	MR Egger	12	-0.02825	0.03532	0.442342	0.972142	0.907121	1.04182
Lachnospiraceae UCG-004	Binary chronotype	Maximum likelihood	12	0.011458	0.005931	0.05336	1.01152	0.999834	1.02335
Lachnospiraceae UCG-010	Daytime napping	Inverse variance weighted	10	0.017179	0.00807	0.033267	1.01733	1.00136	1.03355
Lachnospiraceae UCG-010	Daytime napping	Simple mode	10	0.011158	0.016399	0.513361	1.01122	0.979234	1.04425
Lachnospiraceae UCG-010	Daytime napping	Weighted mode	10	0.006745	0.011714	0.57883	1.00677	0.983917	1.03015
Lachnospiraceae UCG-010	Daytime napping	Weighted median	10	0.011351	0.008645	0.189157	1.01142	0.994423	1.0287
Lachnospiraceae UCG-010	Daytime napping	MR Egger	10	0.003571	0.021924	0.874659	1.00358	0.961366	1.04764
Lachnospiraceae UCG-010	Daytime napping	Maximum likelihood	10	0.018652	0.006695	0.005333	1.01883	1.00555	1.03228
Lachnospiraceae UCG-010	Daytime sleepiness	Inverse variance weighted	10	-0.00365	0.006411	0.568671	0.996352	0.98391	1.00895
Lachnospiraceae UCG-010	Daytime sleepiness	Simple mode	10	0.002304	0.013966	0.872586	1.00231	0.975242	1.03012
Lachnospiraceae UCG-010	Daytime sleepiness	Weighted mode	10	-0.0149	0.011526	0.228238	0.985208	0.963202	1.00772
Lachnospiraceae UCG-010	Daytime sleepiness	Weighted median	10	-0.00562	0.00756	0.457596	0.9944	0.979773	1.00924
Lachnospiraceae UCG-010	Daytime sleepiness	MR Egger	10	-0.00543	0.017897	0.769479	0.994588	0.960304	1.0301
Lachnospiraceae UCG-010	Daytime sleepiness	Maximum likelihood	10	-0.00389	0.005349	0.467556	0.996121	0.985732	1.00662
Lachnospiraceae UCG-010	Daytime sleepiness adjusted for BMI	Inverse variance weighted	10	-0.00321	0.00657	0.624788	0.996792	0.984038	1.00971
Lachnospiraceae UCG-010	Daytime sleepiness adjusted for BMI	Simple mode	10	-0.01405	0.012722	0.298067	0.986048	0.961765	1.01094
Lachnospiraceae UCG-010	Daytime sleepiness adjusted for BMI	Weighted mode	10	-0.01489	0.010729	0.198704	0.985225	0.964724	1.00616
Lachnospiraceae UCG-010	Daytime sleepiness adjusted for BMI	Weighted median	10	-0.00644	0.007081	0.363434	0.993585	0.97989	1.00747
Lachnospiraceae UCG-010	Daytime sleepiness adjusted for BMI	MR Egger	10	-0.0036	0.018352	0.849294	0.996404	0.9612	1.0329
Lachnospiraceae UCG-010	Daytime sleepiness adjusted for BMI	Maximum likelihood	10	-0.00337	0.005346	0.528926	0.99664	0.986252	1.00714
Lachnospiraceae UCG-010	Insomnia	Inverse variance weighted	10	0.006796	0.008129	0.403157	1.00682	0.990905	1.02299
Lachnospiraceae UCG-010	Insomnia	Simple mode	10	0.016302	0.016969	0.36183	1.01643	0.983184	1.05081
Lachnospiraceae UCG-010	Insomnia	Weighted mode	10	0.016619	0.013866	0.261302	1.01676	0.989498	1.04477
Lachnospiraceae UCG-010	Insomnia	Weighted median	10	0.016283	0.009963	0.102198	1.01642	0.99676	1.03646
Lachnospiraceae UCG-010	Insomnia	MR Egger	10	0.031007	0.020766	0.173749	1.03149	0.990352	1.07434
Lachnospiraceae UCG-010	Insomnia	Maximum likelihood	10	0.007124	0.007157	0.319529	1.00715	0.99312	1.02138
Lachnospiraceae UCG-010	Sleep duration	Inverse variance weighted	10	0.001665	0.020064	0.933863	1.00167	0.963039	1.04184
Lachnospiraceae UCG-010	Sleep duration	Simple mode	10	0.005452	0.027115	0.845126	1.00547	0.953426	1.06035
Lachnospiraceae UCG-010	Sleep duration	Weighted mode	10	0.005452	0.020673	0.797949	1.00547	0.96554	1.04704
Lachnospiraceae UCG-010	Sleep duration	Weighted median	10	0.005766	0.017214	0.737656	1.00578	0.972414	1.0403
Lachnospiraceae UCG-010	Sleep duration	MR Egger	10	-0.00637	0.055944	0.912141	0.993649	0.890456	1.1088
Lachnospiraceae UCG-010	Sleep duration	Maximum likelihood	10	0.001853	0.012087	0.878152	1.00185	0.978399	1.02587
Lachnospiraceae UCG-010	Long sleep duration	Inverse variance weighted	10	0.005398	0.004906	0.271197	1.00541	0.995792	1.01513
Lachnospiraceae UCG-010	Long sleep duration	Simple mode	10	0.014603	0.010134	0.183453	1.01471	0.994755	1.03506
Lachnospiraceae UCG-010	Long sleep duration	Weighted mode	10	0.003896	0.008627	0.662259	1.0039	0.987071	1.02102
Lachnospiraceae UCG-010	Long sleep duration	Weighted median	10	0.006084	0.005315	0.252331	1.0061	0.995676	1.01664
Lachnospiraceae UCG-010	Long sleep duration	MR Egger	10	-0.00034	0.013527	0.980506	0.999659	0.973504	1.02652
Lachnospiraceae UCG-010	Long sleep duration	Maximum likelihood	10	0.005721	0.00384	0.136284	1.00574	0.998196	1.01334
Lachnospiraceae UCG-010	Short sleep duration	Inverse variance weighted	10	0.002932	0.00532	0.581631	1.00294	0.992532	1.01345
Lachnospiraceae UCG-010	Short sleep duration	Simple mode	10	0.003914	0.010265	0.711805	1.00392	0.983925	1.02432
Lachnospiraceae UCG-010	Short sleep duration	Weighted mode	10	0.004299	0.009113	0.648362	1.00431	0.986529	1.02241
Lachnospiraceae UCG-010	Short sleep duration	Weighted median	10	0.004325	0.006687	0.517807	1.00433	0.991256	1.01758
Lachnospiraceae UCG-010	Short sleep duration	MR Egger	10	0.013794	0.014269	0.361979	1.01389	0.985928	1.04265
Lachnospiraceae UCG-010	Short sleep duration	Maximum likelihood	10	0.003035	0.004947	0.539518	1.00304	0.993362	1.01281
Lachnospiraceae UCG-010	Chronotype	Inverse variance weighted	10	-0.0321	0.018712	0.086249	0.968409	0.933536	1.00459
Lachnospiraceae UCG-010	Chronotype	Simple mode	10	-0.01677	0.033665	0.630299	0.983368	0.920576	1.05044
Lachnospiraceae UCG-010	Chronotype	Weighted mode	10	-0.02499	0.026932	0.377679	0.975319	0.92517	1.02819
Lachnospiraceae UCG-010	Chronotype	Weighted median	10	-0.02759	0.019797	0.163482	0.972791	0.935768	1.01128
Lachnospiraceae UCG-010	Chronotype	MR Egger	10	-0.05623	0.051422	0.306	0.945321	0.854689	1.04556
Lachnospiraceae UCG-010	Chronotype	Maximum likelihood	10	-0.03421	0.014215	0.01611	0.966372	0.93982	0.993675
Lachnospiraceae UCG-010	Binary chronotype	Inverse variance weighted	10	-0.01202	0.0076	0.113841	0.988055	0.973445	1.00288
Lachnospiraceae UCG-010	Binary chronotype	Simple mode	10	-0.0063	0.01213	0.615941	0.993718	0.970372	1.01763
Lachnospiraceae UCG-010	Binary chronotype	Weighted mode	10	-0.01028	0.010463	0.351557	0.989773	0.969681	1.01028
Lachnospiraceae UCG-010	Binary chronotype	Weighted median	10	-0.01293	0.008223	0.115822	0.987152	0.97137	1.00319
Lachnospiraceae UCG-010	Binary chronotype	MR Egger	10	-0.01989	0.021001	0.371204	0.980302	0.940769	1.0215
Lachnospiraceae UCG-010	Binary chronotype	Maximum likelihood	10	-0.01243	0.005555	0.025302	0.987652	0.976957	0.998464
Oscillibacter	Daytime napping	Inverse variance weighted	14	0.001346	0.005198	0.795749	1.00135	0.991196	1.0116
Oscillibacter	Daytime napping	Simple mode	14	0.001155	0.010223	0.911799	1.00116	0.981294	1.02142
Oscillibacter	Daytime napping	Weighted mode	14	0.001399	0.009885	0.889643	1.0014	0.982185	1.02099
Oscillibacter	Daytime napping	Weighted median	14	0.002255	0.00618	0.715196	1.00226	0.99019	1.01447
Oscillibacter	Daytime napping	MR Egger	14	0.001943	0.019607	0.922703	1.00195	0.964171	1.0412
Oscillibacter	Daytime napping	Maximum likelihood	14	0.001433	0.004563	0.7534	1.00143	0.992518	1.01043
Oscillibacter	Daytime sleepiness	Inverse variance weighted	14	0.000679	0.003772	0.857029	1.00068	0.99331	1.0081
Oscillibacter	Daytime sleepiness	Simple mode	14	-0.00202	0.008041	0.805806	0.997985	0.98238	1.01384
Oscillibacter	Daytime sleepiness	Weighted mode	14	-0.00115	0.008703	0.897182	0.998854	0.98196	1.01604
Oscillibacter	Daytime sleepiness	Weighted median	14	-0.00016	0.00508	0.974503	0.999838	0.989932	1.00984
Oscillibacter	Daytime sleepiness	MR Egger	14	0.00528	0.013667	0.706013	1.00529	0.978722	1.03259
Oscillibacter	Daytime sleepiness	Maximum likelihood	14	0.000702	0.003813	0.853979	1.0007	0.993251	1.00821
Oscillibacter	Daytime sleepiness adjusted for BMI	Inverse variance weighted	14	0.000945	0.00376	0.801619	1.00094	0.993595	1.00835
Oscillibacter	Daytime sleepiness adjusted for BMI	Simple mode	14	-0.00227	0.007921	0.778826	0.997731	0.982361	1.01334
Oscillibacter	Daytime sleepiness adjusted for BMI	Weighted mode	14	-0.00115	0.008371	0.89285	0.998851	0.982596	1.01537
Oscillibacter	Daytime sleepiness adjusted for BMI	Weighted median	14	0.000569	0.004999	0.909383	1.00057	0.990813	1.01042
Oscillibacter	Daytime sleepiness adjusted for BMI	MR Egger	14	0.005004	0.013627	0.719871	1.00502	0.978529	1.03222
Oscillibacter	Daytime sleepiness adjusted for BMI	Maximum likelihood	14	0.000965	0.0038	0.799592	1.00097	0.993537	1.00845
Oscillibacter	Insomnia	Inverse variance weighted	14	-0.01524	0.005476	0.005388	0.984877	0.974363	0.995504
Oscillibacter	Insomnia	Simple mode	14	-0.02249	0.013667	0.123759	0.977758	0.951914	1.0043
Oscillibacter	Insomnia	Weighted mode	14	-0.02226	0.012648	0.101941	0.977988	0.954041	1.00254
Oscillibacter	Insomnia	Weighted median	14	-0.01991	0.007306	0.006415	0.980284	0.966347	0.994421
Oscillibacter	Insomnia	MR Egger	14	-0.00281	0.0203	0.892258	0.997195	0.958297	1.03767
Oscillibacter	Insomnia	Maximum likelihood	14	-0.01583	0.005272	0.00268	0.984299	0.974181	0.994521
Oscillibacter	Sleep duration	Inverse variance weighted	14	0.031219	0.011489	0.006583	1.03171	1.00874	1.05521
Oscillibacter	Sleep duration	Simple mode	14	0.004446	0.020106	0.828435	1.00446	0.965643	1.04483
Oscillibacter	Sleep duration	Weighted mode	14	0.006019	0.019623	0.763906	1.00604	0.968078	1.04548
Oscillibacter	Sleep duration	Weighted median	14	0.01835	0.011865	0.121974	1.01852	0.995106	1.04248
Oscillibacter	Sleep duration	MR Egger	14	-0.0181	0.040731	0.664709	0.982065	0.906711	1.06368
Oscillibacter	Sleep duration	Maximum likelihood	14	0.032647	0.008826	0.000217	1.03319	1.01547	1.05122
Oscillibacter	Long sleep duration	Inverse variance weighted	14	0.003285	0.003528	0.351741	1.00329	0.996377	1.01025
Oscillibacter	Long sleep duration	Simple mode	14	-0.003	0.005928	0.621281	0.997005	0.985488	1.00866
Oscillibacter	Long sleep duration	Weighted mode	14	-0.00348	0.005541	0.541386	0.99653	0.985766	1.00741
Oscillibacter	Long sleep duration	Weighted median	14	-0.00102	0.003948	0.796963	0.998985	0.991285	1.00675
Oscillibacter	Long sleep duration	MR Egger	14	-0.0229	0.010744	0.054461	0.977364	0.956997	0.998165
Oscillibacter	Long sleep duration	Maximum likelihood	14	0.003437	0.002783	0.216865	1.00344	0.997984	1.00893
Oscillibacter	Short sleep duration	Inverse variance weighted	14	-0.01058	0.004415	0.0166	0.989479	0.980953	0.998079
Oscillibacter	Short sleep duration	Simple mode	14	-0.00871	0.010108	0.404447	0.991328	0.971882	1.01116
Oscillibacter	Short sleep duration	Weighted mode	14	-0.00851	0.009675	0.395341	0.991531	0.972905	1.01051
Oscillibacter	Short sleep duration	Weighted median	14	-0.009	0.005226	0.085201	0.991045	0.980945	1.00125
Oscillibacter	Short sleep duration	MR Egger	14	-0.01706	0.016542	0.322799	0.983088	0.951726	1.01548
Oscillibacter	Short sleep duration	Maximum likelihood	14	-0.01055	0.003671	0.004045	0.989502	0.982407	0.996648
Oscillibacter	Chronotype	Inverse variance weighted	14	0.017798	0.013498	0.187314	1.01796	0.991379	1.04525
Oscillibacter	Chronotype	Simple mode	14	0.004429	0.024452	0.859063	1.00444	0.957435	1.05375
Oscillibacter	Chronotype	Weighted mode	14	0.010276	0.022453	0.654752	1.01033	0.966831	1.05578
Oscillibacter	Chronotype	Weighted median	14	0.013712	0.014184	0.33368	1.01381	0.98601	1.04239
Oscillibacter	Chronotype	MR Egger	14	0.016061	0.050921	0.75786	1.01619	0.919667	1.12285
Oscillibacter	Chronotype	Maximum likelihood	14	0.019487	0.010325	0.059103	1.01968	0.999251	1.04052
Oscillibacter	Binary chronotype	Inverse variance weighted	14	0.004629	0.00566	0.41349	1.00464	0.993556	1.01585
Oscillibacter	Binary chronotype	Simple mode	14	0.001038	0.010296	0.92123	1.00104	0.98104	1.02144
Oscillibacter	Binary chronotype	Weighted mode	14	0.003776	0.009727	0.704146	1.00378	0.984828	1.0231
Oscillibacter	Binary chronotype	Weighted median	14	0.005056	0.005589	0.365732	1.00507	0.994118	1.01614
Oscillibacter	Binary chronotype	MR Egger	14	0.007714	0.021331	0.723895	1.00774	0.966481	1.05077
Oscillibacter	Binary chronotype	Maximum likelihood	14	0.004917	0.004058	0.225645	1.00493	0.996968	1.01296
Oxalobacter	Daytime napping	Inverse variance weighted	11	0.010893	0.005141	0.03411	1.01095	1.00082	1.02119
Oxalobacter	Daytime napping	Simple mode	11	0.010214	0.01073	0.363607	1.01027	0.989241	1.03174
Oxalobacter	Daytime napping	Weighted mode	11	0.008252	0.01045	0.448008	1.00829	0.987846	1.02915
Oxalobacter	Daytime napping	Weighted median	11	0.00893	0.005661	0.114739	1.00897	0.997835	1.02023
Oxalobacter	Daytime napping	MR Egger	11	0.004132	0.024803	0.871375	1.00414	0.956493	1.05416
Oxalobacter	Daytime napping	Maximum likelihood	11	0.011838	0.003876	0.002258	1.01191	1.00425	1.01963
Oxalobacter	Daytime sleepiness	Inverse variance weighted	11	0.010073	0.00432	0.01972	1.01012	1.00161	1.01871
Oxalobacter	Daytime sleepiness	Simple mode	11	0.019302	0.007314	0.024776	1.01949	1.00498	1.03421
Oxalobacter	Daytime sleepiness	Weighted mode	11	0.014067	0.007051	0.074008	1.01417	1.00025	1.02828
Oxalobacter	Daytime sleepiness	Weighted median	11	0.012315	0.004543	0.006717	1.01239	1.00342	1.02145
Oxalobacter	Daytime sleepiness	MR Egger	11	0.030899	0.019684	0.150916	1.03138	0.992348	1.07195
Oxalobacter	Daytime sleepiness	Maximum likelihood	11	0.010595	0.003299	0.00132	1.01065	1.00414	1.01721
Oxalobacter	Daytime sleepiness adjusted for BMI	Inverse variance weighted	11	0.009893	0.004287	0.02103	1.00994	1.00149	1.01846
Oxalobacter	Daytime sleepiness adjusted for BMI	Simple mode	11	0.018437	0.006882	0.023127	1.01861	1.00496	1.03244
Oxalobacter	Daytime sleepiness adjusted for BMI	Weighted mode	11	0.016189	0.006871	0.040218	1.01632	1.00273	1.0301
Oxalobacter	Daytime sleepiness adjusted for BMI	Weighted median	11	0.012428	0.00451	0.005853	1.01251	1.0036	1.0215
Oxalobacter	Daytime sleepiness adjusted for BMI	MR Egger	11	0.032202	0.019323	0.129964	1.03273	0.994345	1.07259
Oxalobacter	Daytime sleepiness adjusted for BMI	Maximum likelihood	11	0.010256	0.003259	0.00165	1.01031	1.00388	1.01678
Oxalobacter	Insomnia	Inverse variance weighted	11	0.008821	0.004684	0.059669	1.00886	0.999641	1.01816
Oxalobacter	Insomnia	Simple mode	11	0.011602	0.007881	0.171747	1.01167	0.996162	1.02742
Oxalobacter	Insomnia	Weighted mode	11	0.01107	0.008092	0.201277	1.01113	0.995221	1.0273
Oxalobacter	Insomnia	Weighted median	11	0.009819	0.005598	0.07943	1.00987	0.998848	1.02101
Oxalobacter	Insomnia	MR Egger	11	0.012326	0.022658	0.599647	1.0124	0.968426	1.05838
Oxalobacter	Insomnia	Maximum likelihood	11	0.009298	0.004315	0.031176	1.00934	1.00084	1.01791
Oxalobacter	Sleep duration	Inverse variance weighted	11	0.002428	0.006802	0.721105	1.00243	0.989156	1.01588
Oxalobacter	Sleep duration	Simple mode	11	0.002654	0.014649	0.85987	1.00266	0.974278	1.03186
Oxalobacter	Sleep duration	Weighted mode	11	0.002872	0.013708	0.838236	1.00288	0.97629	1.03019
Oxalobacter	Sleep duration	Weighted median	11	0.003082	0.009362	0.742029	1.00309	0.984848	1.02166
Oxalobacter	Sleep duration	MR Egger	11	0.054762	0.031268	0.1138	1.05629	0.993497	1.12305
Oxalobacter	Sleep duration	Maximum likelihood	11	0.002478	0.006925	0.720438	1.00248	0.988967	1.01618
Oxalobacter	Long sleep duration	Inverse variance weighted	11	0.001282	0.002486	0.60607	1.00128	0.996416	1.00617
Oxalobacter	Long sleep duration	Simple mode	11	0.00221	0.005061	0.671709	1.00221	0.992319	1.0122
Oxalobacter	Long sleep duration	Weighted mode	11	0.001207	0.004891	0.810108	1.00121	0.991655	1.01085
Oxalobacter	Long sleep duration	Weighted median	11	0.001856	0.003016	0.538405	1.00186	0.995952	1.0078
Oxalobacter	Long sleep duration	MR Egger	11	0.016189	0.010915	0.172163	1.01632	0.99481	1.0383
Oxalobacter	Long sleep duration	Maximum likelihood	11	0.001332	0.002238	0.55183	1.00133	0.99695	1.00574
Oxalobacter	Short sleep duration	Inverse variance weighted	11	0.001563	0.002881	0.587529	1.00156	0.995924	1.00724
Oxalobacter	Short sleep duration	Simple mode	11	0.001387	0.006772	0.84188	1.00139	0.988183	1.01477
Oxalobacter	Short sleep duration	Weighted mode	11	-0.00116	0.007254	0.875966	0.998839	0.984738	1.01314
Oxalobacter	Short sleep duration	Weighted median	11	0.000669	0.004019	0.867747	1.00067	0.992819	1.00858
Oxalobacter	Short sleep duration	MR Egger	11	-0.00036	0.013246	0.979042	0.999642	0.974024	1.02594
Oxalobacter	Short sleep duration	Maximum likelihood	11	0.001605	0.002923	0.582959	1.00161	0.995885	1.00736
Oxalobacter	Chronotype	Inverse variance weighted	11	-0.0108	0.012902	0.402605	0.989259	0.964556	1.01459
Oxalobacter	Chronotype	Simple mode	11	0.014844	0.02462	0.559972	1.01496	0.967142	1.06513
Oxalobacter	Chronotype	Weighted mode	11	0.011642	0.024694	0.647436	1.01171	0.96391	1.06188
Oxalobacter	Chronotype	Weighted median	11	-0.00228	0.013234	0.863324	0.997724	0.972177	1.02394
Oxalobacter	Chronotype	MR Egger	11	0.003322	0.062323	0.958659	1.00333	0.887957	1.13369
Oxalobacter	Chronotype	Maximum likelihood	11	-0.01199	0.008552	0.160899	0.988081	0.971656	1.00478
Oxalobacter	Binary chronotype	Inverse variance weighted	11	-0.00437	0.004791	0.361454	0.995637	0.986332	1.00503
Oxalobacter	Binary chronotype	Simple mode	11	0.004849	0.009101	0.60583	1.00486	0.987095	1.02295
Oxalobacter	Binary chronotype	Weighted mode	11	0.004526	0.008248	0.595244	1.00454	0.988427	1.02091
Oxalobacter	Binary chronotype	Weighted median	11	0.002298	0.005094	0.651851	1.0023	0.992344	1.01236
Oxalobacter	Binary chronotype	MR Egger	11	0.006767	0.022895	0.774277	1.00679	0.96261	1.053
Oxalobacter	Binary chronotype	Maximum likelihood	11	-0.00473	0.003345	0.157127	0.995278	0.988773	1.00183
Parabacteroides	Daytime napping	Inverse variance weighted	6	-0.00239	0.009998	0.810726	0.997608	0.978249	1.01735
Parabacteroides	Daytime napping	Simple mode	6	-0.00807	0.018322	0.678148	0.991966	0.956975	1.02824
Parabacteroides	Daytime napping	Weighted mode	6	-0.00112	0.014739	0.942259	0.998878	0.970434	1.02816
Parabacteroides	Daytime napping	Weighted median	6	0.000902	0.011738	0.938761	1.0009	0.978138	1.0242
Parabacteroides	Daytime napping	MR Egger	6	0.029602	0.029325	0.369875	1.03004	0.972509	1.09098
Parabacteroides	Daytime napping	Maximum likelihood	6	-0.0025	0.009029	0.781702	0.997501	0.980005	1.01531
Parabacteroides	Daytime sleepiness	Inverse variance weighted	6	0.003896	0.007487	0.602789	1.0039	0.989279	1.01875
Parabacteroides	Daytime sleepiness	Simple mode	6	0.000776	0.01473	0.960025	1.00078	0.972296	1.03009
Parabacteroides	Daytime sleepiness	Weighted mode	6	0.001715	0.012546	0.896621	1.00172	0.977384	1.02665
Parabacteroides	Daytime sleepiness	Weighted median	6	0.004983	0.009321	0.592946	1.005	0.986801	1.02353
Parabacteroides	Daytime sleepiness	MR Egger	6	0.026682	0.022688	0.304788	1.02704	0.982371	1.07374
Parabacteroides	Daytime sleepiness	Maximum likelihood	6	0.003984	0.007549	0.597649	1.00399	0.989247	1.01896
Parabacteroides	Daytime sleepiness adjusted for BMI	Inverse variance weighted	6	0.005435	0.007465	0.466619	1.00545	0.990845	1.02027
Parabacteroides	Daytime sleepiness adjusted for BMI	Simple mode	6	0.004694	0.015162	0.769344	1.0047	0.975287	1.03501
Parabacteroides	Daytime sleepiness adjusted for BMI	Weighted mode	6	0.009339	0.013259	0.512651	1.00938	0.98349	1.03596
Parabacteroides	Daytime sleepiness adjusted for BMI	Weighted median	6	0.006937	0.009758	0.477182	1.00696	0.987885	1.02641
Parabacteroides	Daytime sleepiness adjusted for BMI	MR Egger	6	0.033507	0.022621	0.212674	1.03407	0.989227	1.08096
Parabacteroides	Daytime sleepiness adjusted for BMI	Maximum likelihood	6	0.005608	0.007545	0.457308	1.00562	0.990862	1.0206
Parabacteroides	Insomnia	Inverse variance weighted	6	0.022349	0.013864	0.106955	1.0226	0.995188	1.05077
Parabacteroides	Insomnia	Simple mode	6	0.048403	0.028907	0.154897	1.04959	0.991779	1.11078
Parabacteroides	Insomnia	Weighted mode	6	0.003618	0.01726	0.842236	1.00362	0.970241	1.03816
Parabacteroides	Insomnia	Weighted median	6	0.013193	0.014086	0.348951	1.01328	0.985688	1.04165
Parabacteroides	Insomnia	MR Egger	6	0.004113	0.046005	0.93306	1.00412	0.917541	1.09887
Parabacteroides	Insomnia	Maximum likelihood	6	0.024403	0.011042	0.027096	1.0247	1.00277	1.04712
Parabacteroides	Sleep duration	Inverse variance weighted	6	-0.02549	0.029007	0.379447	0.974827	0.920951	1.03186
Parabacteroides	Sleep duration	Simple mode	6	-0.06655	0.028696	0.068129	0.935616	0.884445	0.989748
Parabacteroides	Sleep duration	Weighted mode	6	-0.05518	0.025353	0.081484	0.946318	0.900443	0.994529
Parabacteroides	Sleep duration	Weighted median	6	-0.04641	0.023793	0.05109	0.954646	0.911148	1.00022
Parabacteroides	Sleep duration	MR Egger	6	-0.01825	0.098195	0.861617	0.981917	0.81001	1.19031
Parabacteroides	Sleep duration	Maximum likelihood	6	-0.0283	0.017527	0.106339	0.972092	0.939265	1.00607
Parabacteroides	Long sleep duration	Inverse variance weighted	6	-0.00266	0.007402	0.718867	0.997339	0.982973	1.01191
Parabacteroides	Long sleep duration	Simple mode	6	-0.00646	0.009247	0.516197	0.993565	0.97572	1.01174
Parabacteroides	Long sleep duration	Weighted mode	6	-0.0069	0.008336	0.445337	0.993121	0.977026	1.00948
Parabacteroides	Long sleep duration	Weighted median	6	-0.00622	0.006705	0.353908	0.993804	0.980829	1.00695
Parabacteroides	Long sleep duration	MR Egger	6	0.006486	0.024627	0.805266	1.00651	0.959078	1.05628
Parabacteroides	Long sleep duration	Maximum likelihood	6	-0.00283	0.005431	0.601757	0.99717	0.986612	1.00784
Parabacteroides	Short sleep duration	Inverse variance weighted	6	0.00785	0.008574	0.359883	1.00788	0.991085	1.02496
Parabacteroides	Short sleep duration	Simple mode	6	0.012771	0.013217	0.378319	1.01285	0.98695	1.03944
Parabacteroides	Short sleep duration	Weighted mode	6	0.006389	0.010613	0.57345	1.00641	0.98569	1.02756
Parabacteroides	Short sleep duration	Weighted median	6	0.005968	0.009563	0.532594	1.00599	0.987305	1.02502
Parabacteroides	Short sleep duration	MR Egger	6	0.00387	0.028959	0.900132	1.00388	0.948485	1.06251
Parabacteroides	Short sleep duration	Maximum likelihood	6	0.008267	0.00724	0.253519	1.0083	0.994094	1.02271
Parabacteroides	Chronotype	Inverse variance weighted	6	-0.04948	0.019539	0.011334	0.951727	0.915969	0.988881
Parabacteroides	Chronotype	Simple mode	6	-0.03773	0.038748	0.37487	0.96297	0.892545	1.03895
Parabacteroides	Chronotype	Weighted mode	6	-0.03835	0.031472	0.277331	0.962373	0.904803	1.02361
Parabacteroides	Chronotype	Weighted median	6	-0.04084	0.027465	0.137054	0.959986	0.909674	1.01308
Parabacteroides	Chronotype	MR Egger	6	-0.01668	0.059221	0.792176	0.983458	0.87568	1.1045
Parabacteroides	Chronotype	Maximum likelihood	6	-0.05094	0.020567	0.013265	0.950339	0.912791	0.989432
Parabacteroides	Binary chronotype	Inverse variance weighted	6	-0.02086	0.007671	0.006547	0.979359	0.964746	0.994195
Parabacteroides	Binary chronotype	Simple mode	6	-0.01194	0.01446	0.446576	0.988132	0.96052	1.01654
Parabacteroides	Binary chronotype	Weighted mode	6	-0.01287	0.012728	0.358286	0.987211	0.962889	1.01215
Parabacteroides	Binary chronotype	Weighted median	6	-0.01471	0.010386	0.156668	0.985398	0.965542	1.00566
Parabacteroides	Binary chronotype	MR Egger	6	-0.00583	0.02471	0.824955	0.994183	0.947181	1.04352
Parabacteroides	Binary chronotype	Maximum likelihood	6	-0.02169	0.0082	0.008168	0.978544	0.962943	0.994399
Odoribacter	Daytime napping	Inverse variance weighted	7	-0.00111	0.00833	0.893562	0.998886	0.982709	1.01533
Odoribacter	Daytime napping	Simple mode	7	-0.0104	0.015916	0.537698	0.989654	0.959257	1.02101
Odoribacter	Daytime napping	Weighted mode	7	-0.0104	0.015728	0.533005	0.989654	0.959611	1.02064
Odoribacter	Daytime napping	Weighted median	7	-0.00471	0.01075	0.661068	0.995298	0.974547	1.01649
Odoribacter	Daytime napping	MR Egger	7	-0.01773	0.026899	0.53884	0.982421	0.931968	1.03561
Odoribacter	Daytime napping	Maximum likelihood	7	-0.00114	0.008417	0.892477	0.998863	0.98252	1.01548
Odoribacter	Daytime sleepiness	Inverse variance weighted	7	-0.00651	0.009189	0.478907	0.993515	0.975782	1.01157
Odoribacter	Daytime sleepiness	Simple mode	7	-0.02306	0.016091	0.201805	0.977204	0.946866	1.00851
Odoribacter	Daytime sleepiness	Weighted mode	7	-0.0225	0.016372	0.218564	0.977756	0.946878	1.00964
Odoribacter	Daytime sleepiness	Weighted median	7	-0.01869	0.010277	0.068909	0.981479	0.961907	1.00145
Odoribacter	Daytime sleepiness	MR Egger	7	0.003364	0.032172	0.920795	1.00337	0.942053	1.06868
Odoribacter	Daytime sleepiness	Maximum likelihood	7	-0.00699	0.007327	0.339901	0.993032	0.978873	1.0074
Odoribacter	Daytime sleepiness adjusted for BMI	Inverse variance weighted	7	-0.0073	0.008556	0.393281	0.992722	0.976213	1.00951
Odoribacter	Daytime sleepiness adjusted for BMI	Simple mode	7	-0.02114	0.016694	0.252339	0.979082	0.947566	1.01165
Odoribacter	Daytime sleepiness adjusted for BMI	Weighted mode	7	-0.0203	0.01541	0.235806	0.979906	0.950752	1.00995
Odoribacter	Daytime sleepiness adjusted for BMI	Weighted median	7	-0.01881	0.009637	0.050923	0.981363	0.962999	1.00008
Odoribacter	Daytime sleepiness adjusted for BMI	MR Egger	7	0.002172	0.029939	0.944967	1.00218	0.94506	1.06274
Odoribacter	Daytime sleepiness adjusted for BMI	Maximum likelihood	7	-0.00736	0.00729	0.312816	0.992669	0.978587	1.00695
Odoribacter	Insomnia	Inverse variance weighted	7	-0.02411	0.011985	0.044221	0.976174	0.953511	0.999377
Odoribacter	Insomnia	Simple mode	7	-0.01175	0.019015	0.55942	0.988322	0.952166	1.02585
Odoribacter	Insomnia	Weighted mode	7	-0.01051	0.01757	0.57173	0.989549	0.956053	1.02422
Odoribacter	Insomnia	Weighted median	7	-0.01629	0.013293	0.220316	0.983839	0.958537	1.00981
Odoribacter	Insomnia	MR Egger	7	0.020393	0.036822	0.603548	1.0206	0.94954	1.09698
Odoribacter	Insomnia	Maximum likelihood	7	-0.02483	0.009997	0.013014	0.97548	0.956554	0.994782
Odoribacter	Sleep duration	Inverse variance weighted	7	0.037721	0.018653	0.043157	1.03844	1.00116	1.07711
Odoribacter	Sleep duration	Simple mode	7	0.072315	0.041362	0.130989	1.07499	0.991284	1.16577
Odoribacter	Sleep duration	Weighted mode	7	0.069384	0.040717	0.139252	1.07185	0.989634	1.16089
Odoribacter	Sleep duration	Weighted median	7	0.031928	0.022247	0.151242	1.03244	0.988392	1.07846
Odoribacter	Sleep duration	MR Egger	7	0.012622	0.064913	0.853482	1.0127	0.891715	1.1501
Odoribacter	Sleep duration	Maximum likelihood	7	0.040301	0.016434	0.014195	1.04113	1.00812	1.07521
Odoribacter	Long sleep duration	Inverse variance weighted	7	0.003706	0.004986	0.457281	1.00371	0.993952	1.01357
Odoribacter	Long sleep duration	Simple mode	7	0.005287	0.00873	0.566986	1.0053	0.988245	1.02265
Odoribacter	Long sleep duration	Weighted mode	7	0.005408	0.008932	0.56704	1.00542	0.987975	1.02318
Odoribacter	Long sleep duration	Weighted median	7	0.004837	0.006266	0.440109	1.00485	0.992584	1.01727
Odoribacter	Long sleep duration	MR Egger	7	0.012277	0.016106	0.480299	1.01235	0.980894	1.04482
Odoribacter	Long sleep duration	Maximum likelihood	7	0.003789	0.00505	0.453134	1.0038	0.993909	1.01378
Odoribacter	Short sleep duration	Inverse variance weighted	7	-0.00819	0.0109	0.45263	0.991847	0.970883	1.01327
Odoribacter	Short sleep duration	Simple mode	7	-0.00826	0.016221	0.628768	0.991774	0.960738	1.02381
Odoribacter	Short sleep duration	Weighted mode	7	-0.00863	0.016132	0.61202	0.99141	0.960553	1.02326
Odoribacter	Short sleep duration	Weighted median	7	-0.00761	0.010594	0.472609	0.99242	0.972024	1.01324
Odoribacter	Short sleep duration	MR Egger	7	0.007687	0.03782	0.846951	1.00772	0.935718	1.08526
Odoribacter	Short sleep duration	Maximum likelihood	7	-0.00945	0.007084	0.182423	0.990599	0.976941	1.00445
Odoribacter	Chronotype	Inverse variance weighted	7	-0.00632	0.031421	0.840534	0.993698	0.934346	1.05682
Odoribacter	Chronotype	Simple mode	7	0.032145	0.056014	0.586905	1.03267	0.925295	1.1525
Odoribacter	Chronotype	Weighted mode	7	0.023833	0.055542	0.682837	1.02412	0.918485	1.1419
Odoribacter	Chronotype	Weighted median	7	0.010157	0.03166	0.748353	1.01021	0.949427	1.07488
Odoribacter	Chronotype	MR Egger	7	0.129735	0.090858	0.212685	1.13853	0.952804	1.36045
Odoribacter	Chronotype	Maximum likelihood	7	-0.00718	0.019661	0.715016	0.992847	0.955314	1.03185
Odoribacter	Binary chronotype	Inverse variance weighted	7	-0.00342	0.011848	0.772684	0.996583	0.973707	1.02
Odoribacter	Binary chronotype	Simple mode	7	-0.01972	0.016343	0.272968	0.980473	0.949564	1.01239
Odoribacter	Binary chronotype	Weighted mode	7	-0.0179	0.015875	0.302655	0.982262	0.952169	1.01331
Odoribacter	Binary chronotype	Weighted median	7	-0.0075	0.01103	0.496798	0.992532	0.971305	1.01422
Odoribacter	Binary chronotype	MR Egger	7	0.046167	0.034828	0.242318	1.04725	0.978146	1.12123
Odoribacter	Binary chronotype	Maximum likelihood	7	-0.00381	0.007682	0.619785	0.996196	0.981308	1.01131
Prevotella 7	Daytime napping	Inverse variance weighted	11	-0.00104	0.00332	0.753109	0.998956	0.992476	1.00548
Prevotella 7	Daytime napping	Simple mode	11	-0.00773	0.00786	0.348447	0.992298	0.977128	1.0077
Prevotella 7	Daytime napping	Weighted mode	11	-0.00748	0.007965	0.36964	0.992546	0.977171	1.00816
Prevotella 7	Daytime napping	Weighted median	11	-0.00348	0.004416	0.430952	0.996528	0.98794	1.00519
Prevotella 7	Daytime napping	MR Egger	11	-0.01803	0.019799	0.386098	0.982127	0.944745	1.02099
Prevotella 7	Daytime napping	Maximum likelihood	11	-0.00106	0.003379	0.754699	0.998945	0.992351	1.00558
Prevotella 7	Daytime sleepiness	Inverse variance weighted	11	-0.00248	0.003255	0.445392	0.997519	0.991176	1.0039
Prevotella 7	Daytime sleepiness	Simple mode	11	-0.00026	0.007862	0.973873	0.999736	0.984449	1.01526
Prevotella 7	Daytime sleepiness	Weighted mode	11	0.000131	0.0081	0.987439	1.00013	0.984377	1.01614
Prevotella 7	Daytime sleepiness	Weighted median	11	-0.00049	0.004165	0.905968	0.999508	0.991381	1.0077
Prevotella 7	Daytime sleepiness	MR Egger	11	-0.0163	0.019912	0.434141	0.983831	0.946174	1.02299
Prevotella 7	Daytime sleepiness	Maximum likelihood	11	-0.00262	0.002911	0.368902	0.997388	0.991714	1.0031
Prevotella 7	Daytime sleepiness adjusted for BMI	Inverse variance weighted	11	-0.0025	0.003121	0.423816	0.997507	0.991425	1.00363
Prevotella 7	Daytime sleepiness adjusted for BMI	Simple mode	11	-0.00067	0.00746	0.93	0.999328	0.984822	1.01405
Prevotella 7	Daytime sleepiness adjusted for BMI	Weighted mode	11	-0.00056	0.007174	0.9397	0.999444	0.985488	1.0136
Prevotella 7	Daytime sleepiness adjusted for BMI	Weighted median	11	-0.00021	0.004033	0.957584	0.999786	0.991914	1.00772
Prevotella 7	Daytime sleepiness adjusted for BMI	MR Egger	11	-0.01424	0.019204	0.477164	0.985857	0.94944	1.02367
Prevotella 7	Daytime sleepiness adjusted for BMI	Maximum likelihood	11	-0.00265	0.002897	0.360543	0.997354	0.991707	1.00303
Prevotella 7	Insomnia	Inverse variance weighted	11	0.00904	0.003784	0.016882	1.00908	1.00163	1.01659
Prevotella 7	Insomnia	Simple mode	11	0.010856	0.008084	0.209007	1.01092	0.995023	1.02706
Prevotella 7	Insomnia	Weighted mode	11	0.010598	0.008612	0.246617	1.01066	0.993739	1.02786
Prevotella 7	Insomnia	Weighted median	11	0.009227	0.005077	0.069149	1.00927	0.999277	1.01936
Prevotella 7	Insomnia	MR Egger	11	-0.01081	0.022567	0.64329	0.989246	0.946445	1.03398
Prevotella 7	Insomnia	Maximum likelihood	11	0.009456	0.003892	0.015105	1.0095	1.00183	1.01723
Prevotella 7	Sleep duration	Inverse variance weighted	11	-0.0012	0.007409	0.871468	0.998802	0.984403	1.01341
Prevotella 7	Sleep duration	Simple mode	11	-0.01517	0.012973	0.269488	0.984948	0.96022	1.01031
Prevotella 7	Sleep duration	Weighted mode	11	-0.01542	0.01277	0.254935	0.984695	0.960354	1.00965
Prevotella 7	Sleep duration	Weighted median	11	-0.01054	0.008367	0.207641	0.989512	0.973417	1.00587
Prevotella 7	Sleep duration	MR Egger	11	0.008086	0.04646	0.86568	1.00812	0.920374	1.10423
Prevotella 7	Sleep duration	Maximum likelihood	11	-0.00124	0.006399	0.846511	0.998762	0.986313	1.01137
Prevotella 7	Long sleep duration	Inverse variance weighted	11	4.41e-05	0.002114	0.983364	1.00004	0.995908	1.0042
Prevotella 7	Long sleep duration	Simple mode	11	0.001222	0.004407	0.787186	1.00122	0.992612	1.00991
Prevotella 7	Long sleep duration	Weighted mode	11	0.001222	0.004676	0.799112	1.00122	0.992089	1.01044
Prevotella 7	Long sleep duration	Weighted median	11	0.000643	0.002871	0.822906	1.00064	0.995028	1.00629
Prevotella 7	Long sleep duration	MR Egger	11	-0.01602	0.012122	0.219042	0.984112	0.961005	1.00777
Prevotella 7	Long sleep duration	Maximum likelihood	11	4.46e-05	0.002038	0.982531	1.00005	0.996058	1.00405
Prevotella 7	Short sleep duration	Inverse variance weighted	11	0.001358	0.003133	0.664736	1.00136	0.995229	1.00753
Prevotella 7	Short sleep duration	Simple mode	11	0.002466	0.005709	0.674903	1.00247	0.991314	1.01375
Prevotella 7	Short sleep duration	Weighted mode	11	0.001808	0.00582	0.762417	1.00181	0.990446	1.0133
Prevotella 7	Short sleep duration	Weighted median	11	0.000906	0.003943	0.818193	1.00091	0.993201	1.00867
Prevotella 7	Short sleep duration	MR Egger	11	-0.01046	0.019278	0.600515	0.989592	0.952898	1.0277
Prevotella 7	Short sleep duration	Maximum likelihood	11	0.001464	0.002708	0.588744	1.00147	0.996163	1.0068
Prevotella 7	Chronotype	Inverse variance weighted	11	-0.01793	0.007355	0.014755	0.982226	0.968169	0.996488
Prevotella 7	Chronotype	Simple mode	11	-0.02391	0.016987	0.189655	0.976378	0.944406	1.00943
Prevotella 7	Chronotype	Weighted mode	11	-0.01166	0.016241	0.489399	0.988412	0.957444	1.02038
Prevotella 7	Chronotype	Weighted median	11	-0.01565	0.010461	0.134622	0.98447	0.96449	1.00486
Prevotella 7	Chronotype	MR Egger	11	-0.05803	0.043853	0.218358	0.94362	0.865902	1.02831
Prevotella 7	Chronotype	Maximum likelihood	11	-0.0185	0.007605	0.014996	0.981671	0.967148	0.996413
Prevotella 7	Binary chronotype	Inverse variance weighted	11	-0.00669	0.002888	0.020459	0.993328	0.987722	0.998967
Prevotella 7	Binary chronotype	Simple mode	11	-0.00357	0.006321	0.584854	0.996438	0.98417	1.00886
Prevotella 7	Binary chronotype	Weighted mode	11	-0.00357	0.005992	0.564785	0.996438	0.984804	1.00821
Prevotella 7	Binary chronotype	Weighted median	11	-0.00444	0.003966	0.262744	0.995568	0.987859	1.00334
Prevotella 7	Binary chronotype	MR Egger	11	-0.01232	0.017219	0.492487	0.987757	0.954977	1.02166
Prevotella 7	Binary chronotype	Maximum likelihood	11	-0.00682	0.002967	0.021454	0.9932	0.987442	0.998992
Peptococcus	Daytime napping	Inverse variance weighted	12	0.00972	0.005238	0.06349	1.00977	0.999454	1.02019
Peptococcus	Daytime napping	Simple mode	12	0.009172	0.008918	0.325773	1.00921	0.991728	1.02701
Peptococcus	Daytime napping	Weighted mode	12	0.009172	0.008469	0.301959	1.00921	0.9926	1.02611
Peptococcus	Daytime napping	Weighted median	12	0.008192	0.005522	0.137934	1.00822	0.997373	1.0192
Peptococcus	Daytime napping	MR Egger	12	0.020875	0.021447	0.353345	1.0211	0.979061	1.06493
Peptococcus	Daytime napping	Maximum likelihood	12	0.010116	0.004112	0.013895	1.01017	1.00206	1.01834
Peptococcus	Daytime sleepiness	Inverse variance weighted	12	0.008809	0.003327	0.0081	1.00885	1.00229	1.01545
Peptococcus	Daytime sleepiness	Simple mode	12	0.010035	0.007459	0.205603	1.01009	0.995425	1.02496
Peptococcus	Daytime sleepiness	Weighted mode	12	0.010503	0.008159	0.224408	1.01056	0.994527	1.02685
Peptococcus	Daytime sleepiness	Weighted median	12	0.008196	0.004485	0.067668	1.00823	0.999405	1.01713
Peptococcus	Daytime sleepiness	MR Egger	12	-0.00332	0.013175	0.806038	0.996683	0.971275	1.02276
Peptococcus	Daytime sleepiness	Maximum likelihood	12	0.00877	0.003408	0.010073	1.00881	1.00209	1.01557
Peptococcus	Daytime sleepiness adjusted for BMI	Inverse variance weighted	12	0.008764	0.003317	0.008242	1.0088	1.00226	1.01538
Peptococcus	Daytime sleepiness adjusted for BMI	Simple mode	12	0.009689	0.007957	0.248844	1.00974	0.99411	1.02561
Peptococcus	Daytime sleepiness adjusted for BMI	Weighted mode	12	0.010074	0.008034	0.235854	1.01012	0.994344	1.02616
Peptococcus	Daytime sleepiness adjusted for BMI	Weighted median	12	0.009148	0.004487	0.041466	1.00919	1.00035	1.0181
Peptococcus	Daytime sleepiness adjusted for BMI	MR Egger	12	-0.00396	0.013137	0.769212	0.996047	0.970729	1.02203
Peptococcus	Daytime sleepiness adjusted for BMI	Maximum likelihood	12	0.008851	0.003411	0.009469	1.00889	1.00217	1.01566
Peptococcus	Insomnia	Inverse variance weighted	12	-0.00259	0.00494	0.599576	0.99741	0.987798	1.00711
Peptococcus	Insomnia	Simple mode	12	0.009806	0.012017	0.431819	1.00985	0.986346	1.03392
Peptococcus	Insomnia	Weighted mode	12	0.009409	0.011019	0.411397	1.00945	0.987885	1.03149
Peptococcus	Insomnia	Weighted median	12	0.001648	0.006427	0.797676	1.00165	0.989111	1.01435
Peptococcus	Insomnia	MR Egger	12	-0.03825	0.01768	0.055807	0.962476	0.929695	0.996414
Peptococcus	Insomnia	Maximum likelihood	12	-0.00271	0.00458	0.554681	0.997298	0.988385	1.00629
Peptococcus	Sleep duration	Inverse variance weighted	12	0.002889	0.007829	0.712063	1.00289	0.987622	1.0184
Peptococcus	Sleep duration	Simple mode	12	0.01198	0.015604	0.458812	1.01205	0.981568	1.04348
Peptococcus	Sleep duration	Weighted mode	12	0.01198	0.015617	0.45919	1.01205	0.981542	1.04351
Peptococcus	Sleep duration	Weighted median	12	0.010708	0.009777	0.273393	1.01077	0.991582	1.03032
Peptococcus	Sleep duration	MR Egger	12	0.01779	0.03215	0.592181	1.01795	0.955783	1.08416
Peptococcus	Sleep duration	Maximum likelihood	12	0.002955	0.007491	0.693219	1.00296	0.988342	1.01779
Peptococcus	Long sleep duration	Inverse variance weighted	12	-0.00125	0.002345	0.594522	0.998752	0.994172	1.00335
Peptococcus	Long sleep duration	Simple mode	12	-0.00625	0.005839	0.307451	0.99377	0.982461	1.00521
Peptococcus	Long sleep duration	Weighted mode	12	-0.00645	0.005564	0.271232	0.993575	0.982798	1.00447
Peptococcus	Long sleep duration	Weighted median	12	-0.00226	0.003266	0.489167	0.997743	0.991376	1.00415
Peptococcus	Long sleep duration	MR Egger	12	-0.00268	0.009389	0.781435	0.997328	0.979143	1.01585
Peptococcus	Long sleep duration	Maximum likelihood	12	-0.00128	0.002392	0.59304	0.998723	0.994052	1.00341
Peptococcus	Short sleep duration	Inverse variance weighted	12	-0.00363	0.003661	0.321178	0.996374	0.98925	1.00355
Peptococcus	Short sleep duration	Simple mode	12	-0.00166	0.007051	0.817858	0.998338	0.984635	1.01223
Peptococcus	Short sleep duration	Weighted mode	12	-0.00258	0.007084	0.722511	0.997422	0.98367	1.01137
Peptococcus	Short sleep duration	Weighted median	12	-0.00305	0.004196	0.467954	0.996959	0.988794	1.00519
Peptococcus	Short sleep duration	MR Egger	12	-0.006	0.015188	0.701153	0.994019	0.964865	1.02405
Peptococcus	Short sleep duration	Maximum likelihood	12	-0.00375	0.003193	0.239959	0.996255	0.99004	1.00251
Peptococcus	Chronotype	Inverse variance weighted	12	0.014288	0.014709	0.331377	1.01439	0.985563	1.04406
Peptococcus	Chronotype	Simple mode	12	-0.0118	0.017754	0.519989	0.98827	0.954471	1.02327
Peptococcus	Chronotype	Weighted mode	12	-0.01123	0.015547	0.485315	0.988837	0.959159	1.01943
Peptococcus	Chronotype	Weighted median	12	-0.00742	0.013337	0.578124	0.99261	0.966998	1.0189
Peptococcus	Chronotype	MR Egger	12	-0.02457	0.059783	0.689807	0.975734	0.867846	1.09703
Peptococcus	Chronotype	Maximum likelihood	12	0.014885	0.009241	0.107234	1.015	0.996778	1.03355
Peptococcus	Binary chronotype	Inverse variance weighted	12	0.006404	0.005271	0.224373	1.00642	0.996081	1.01687
Peptococcus	Binary chronotype	Simple mode	12	-0.00351	0.006875	0.619801	0.996497	0.983159	1.01002
Peptococcus	Binary chronotype	Weighted mode	12	-0.00351	0.006105	0.576976	0.996497	0.984643	1.00849
Peptococcus	Binary chronotype	Weighted median	12	-0.00054	0.00495	0.913183	0.999461	0.989811	1.0092
Peptococcus	Binary chronotype	MR Egger	12	-0.00362	0.021651	0.870393	0.996382	0.954984	1.03957
Peptococcus	Binary chronotype	Maximum likelihood	12	0.007074	0.0036	0.049404	1.0071	1.00002	1.01423
Ruminiclostridium 6	Daytime napping	Inverse variance weighted	15	0.008862	0.006585	0.178403	1.0089	0.995963	1.02201
Ruminiclostridium 6	Daytime napping	Simple mode	15	0.003504	0.010336	0.739605	1.00351	0.983386	1.02405
Ruminiclostridium 6	Daytime napping	Weighted mode	15	0.002822	0.008929	0.756609	1.00283	0.985428	1.02053
Ruminiclostridium 6	Daytime napping	Weighted median	15	0.00394	0.006876	0.566605	1.00395	0.990509	1.01757
Ruminiclostridium 6	Daytime napping	MR Egger	15	-0.00537	0.016131	0.744424	0.994642	0.963687	1.02659
Ruminiclostridium 6	Daytime napping	Maximum likelihood	15	0.009133	0.005224	0.080392	1.00917	0.998895	1.01956
Ruminiclostridium 6	Daytime sleepiness	Inverse variance weighted	16	-0.00363	0.00482	0.452021	0.996381	0.987012	1.00584
Ruminiclostridium 6	Daytime sleepiness	Simple mode	16	-0.00461	0.009854	0.646651	0.995401	0.976361	1.01481
Ruminiclostridium 6	Daytime sleepiness	Weighted mode	16	-0.00436	0.008604	0.619581	0.995648	0.978997	1.01258
Ruminiclostridium 6	Daytime sleepiness	Weighted median	16	-0.00275	0.005991	0.645705	0.997249	0.985607	1.00903
Ruminiclostridium 6	Daytime sleepiness	MR Egger	16	-0.00949	0.012329	0.454328	0.990556	0.966906	1.01479
Ruminiclostridium 6	Daytime sleepiness	Maximum likelihood	16	-0.00378	0.004275	0.376482	0.996226	0.987913	1.00461
Ruminiclostridium 6	Daytime sleepiness adjusted for BMI	Inverse variance weighted	16	-0.00318	0.004769	0.504514	0.996822	0.987548	1.00618
Ruminiclostridium 6	Daytime sleepiness adjusted for BMI	Simple mode	16	-0.00545	0.008444	0.528579	0.994567	0.978242	1.01116
Ruminiclostridium 6	Daytime sleepiness adjusted for BMI	Weighted mode	16	-0.00451	0.008134	0.587117	0.995496	0.979752	1.01149
Ruminiclostridium 6	Daytime sleepiness adjusted for BMI	Weighted median	16	-0.00324	0.005951	0.586337	0.996767	0.985208	1.00846
Ruminiclostridium 6	Daytime sleepiness adjusted for BMI	MR Egger	16	-0.00906	0.012195	0.469781	0.99098	0.967575	1.01495
Ruminiclostridium 6	Daytime sleepiness adjusted for BMI	Maximum likelihood	16	-0.00326	0.004262	0.443936	0.996743	0.988451	1.0051
Ruminiclostridium 6	Insomnia	Inverse variance weighted	16	-1.48239e-05	0.007069	0.998327	0.999985	0.986226	1.01394
Ruminiclostridium 6	Insomnia	Simple mode	16	0.01764	0.015661	0.277726	1.0178	0.987028	1.04952
Ruminiclostridium 6	Insomnia	Weighted mode	16	0.016169	0.015288	0.306956	1.0163	0.9863	1.04721
Ruminiclostridium 6	Insomnia	Weighted median	16	0.001697	0.008415	0.840206	1.0017	0.985312	1.01836
Ruminiclostridium 6	Insomnia	MR Egger	16	-0.0331	0.015497	0.050846	0.967443	0.938499	0.99728
Ruminiclostridium 6	Insomnia	Maximum likelihood	16	-1.42926e-05	0.005808	0.998037	0.999986	0.988667	1.01143
Ruminiclostridium 6	Sleep duration	Inverse variance weighted	16	0.012214	0.00914	0.181467	1.01229	0.994315	1.03059
Ruminiclostridium 6	Sleep duration	Simple mode	16	-0.00345	0.021368	0.873987	0.996559	0.955683	1.03918
Ruminiclostridium 6	Sleep duration	Weighted mode	16	-0.00345	0.020591	0.869277	0.996559	0.95714	1.0376
Ruminiclostridium 6	Sleep duration	Weighted median	16	0.002726	0.012846	0.831963	1.00273	0.977798	1.0283
Ruminiclostridium 6	Sleep duration	MR Egger	16	0.010802	0.022803	0.642998	1.01086	0.966676	1.05707
Ruminiclostridium 6	Sleep duration	Maximum likelihood	16	0.012538	0.009294	0.177325	1.01262	0.994338	1.03123
Ruminiclostridium 6	Long sleep duration	Inverse variance weighted	16	0.008654	0.003705	0.019502	1.00869	1.00139	1.01604
Ruminiclostridium 6	Long sleep duration	Simple mode	16	0.00972	0.006895	0.179023	1.00977	0.996213	1.02351
Ruminiclostridium 6	Long sleep duration	Weighted mode	16	0.008034	0.006202	0.214713	1.00807	0.995888	1.02039
Ruminiclostridium 6	Long sleep duration	Weighted median	16	0.008295	0.004266	0.051868	1.00833	0.999933	1.0168
Ruminiclostridium 6	Long sleep duration	MR Egger	16	0.000262	0.00925	0.977813	1.00026	0.982291	1.01856
Ruminiclostridium 6	Long sleep duration	Maximum likelihood	16	0.008939	0.003095	0.003871	1.00898	1.00288	1.01512
Ruminiclostridium 6	Short sleep duration	Inverse variance weighted	16	0.002303	0.003873	0.552107	1.00231	0.994725	1.00994
Ruminiclostridium 6	Short sleep duration	Simple mode	16	0.015957	0.01013	0.136058	1.01608	0.99611	1.03646
Ruminiclostridium 6	Short sleep duration	Weighted mode	16	-0.00681	0.008527	0.437194	0.993216	0.976754	1.00996
Ruminiclostridium 6	Short sleep duration	Weighted median	16	-0.00023	0.00541	0.966549	0.999773	0.989228	1.01043
Ruminiclostridium 6	Short sleep duration	MR Egger	16	-0.00518	0.009761	0.603657	0.994829	0.975977	1.01405
Ruminiclostridium 6	Short sleep duration	Maximum likelihood	16	0.002404	0.003961	0.543887	1.00241	0.994655	1.01022
Ruminiclostridium 6	Chronotype	Inverse variance weighted	16	-0.0312	0.016478	0.058268	0.969279	0.938475	1.00109
Ruminiclostridium 6	Chronotype	Simple mode	16	-0.01849	0.024982	0.470669	0.981681	0.934772	1.03094
Ruminiclostridium 6	Chronotype	Weighted mode	16	-0.04161	0.022094	0.079174	0.95924	0.918588	1.00169
Ruminiclostridium 6	Chronotype	Weighted median	16	-0.0359	0.015406	0.019799	0.964739	0.936043	0.994314
Ruminiclostridium 6	Chronotype	MR Egger	16	-0.01279	0.042204	0.766265	0.987289	0.908907	1.07243
Ruminiclostridium 6	Chronotype	Maximum likelihood	16	-0.03208	0.011479	0.005199	0.96843	0.946884	0.990467
Ruminiclostridium 6	Binary chronotype	Inverse variance weighted	16	-0.00762	0.00589	0.195675	0.992407	0.981015	1.00393
Ruminiclostridium 6	Binary chronotype	Simple mode	16	0.000758	0.00983	0.939525	1.00076	0.981662	1.02023
Ruminiclostridium 6	Binary chronotype	Weighted mode	16	-0.00021	0.010107	0.983902	0.999793	0.980182	1.0198
Ruminiclostridium 6	Binary chronotype	Weighted median	16	-0.00341	0.006144	0.578559	0.996593	0.984663	1.00867
Ruminiclostridium 6	Binary chronotype	MR Egger	16	-0.00232	0.015128	0.880156	0.99768	0.968533	1.0277
Ruminiclostridium 6	Binary chronotype	Maximum likelihood	16	-0.00802	0.004459	0.071963	0.992009	0.983377	1.00072
Ruminococcaceae NK4A214 group	Daytime napping	Inverse variance weighted	13	0.006972	0.008106	0.389703	1.007	0.991124	1.02312
Ruminococcaceae NK4A214 group	Daytime napping	Simple mode	13	0.004438	0.017255	0.801399	1.00445	0.971045	1.039
Ruminococcaceae NK4A214 group	Daytime napping	Weighted mode	13	0.002485	0.014624	0.867909	1.00249	0.974162	1.03164
Ruminococcaceae NK4A214 group	Daytime napping	Weighted median	13	0.002594	0.008914	0.771033	1.0026	0.985232	1.02027
Ruminococcaceae NK4A214 group	Daytime napping	MR Egger	13	0.04878	0.026259	0.090167	1.04999	0.997317	1.10544
Ruminococcaceae NK4A214 group	Daytime napping	Maximum likelihood	13	0.007502	0.006483	0.247244	1.00753	0.994808	1.02042
Ruminococcaceae NK4A214 group	Daytime sleepiness	Inverse variance weighted	13	0.002727	0.007299	0.708727	1.00273	0.988487	1.01718
Ruminococcaceae NK4A214 group	Daytime sleepiness	Simple mode	13	0.007016	0.014097	0.627708	1.00704	0.979597	1.03525
Ruminococcaceae NK4A214 group	Daytime sleepiness	Weighted mode	13	0.006681	0.013742	0.635624	1.0067	0.97995	1.03419
Ruminococcaceae NK4A214 group	Daytime sleepiness	Weighted median	13	0.00485	0.007638	0.525477	1.00486	0.98993	1.02002
Ruminococcaceae NK4A214 group	Daytime sleepiness	MR Egger	13	-0.00491	0.026345	0.855478	0.9951	0.945021	1.04783
Ruminococcaceae NK4A214 group	Daytime sleepiness	Maximum likelihood	13	0.00289	0.005524	0.600895	1.00289	0.992094	1.01381
Ruminococcaceae NK4A214 group	Daytime sleepiness adjusted for BMI	Inverse variance weighted	13	0.002579	0.007247	0.721972	1.00258	0.988442	1.01693
Ruminococcaceae NK4A214 group	Daytime sleepiness adjusted for BMI	Simple mode	13	0.006138	0.015029	0.690155	1.00616	0.976951	1.03624
Ruminococcaceae NK4A214 group	Daytime sleepiness adjusted for BMI	Weighted mode	13	0.006461	0.012355	0.610537	1.00648	0.982402	1.03115
Ruminococcaceae NK4A214 group	Daytime sleepiness adjusted for BMI	Weighted median	13	0.004823	0.007859	0.539387	1.00483	0.989476	1.02043
Ruminococcaceae NK4A214 group	Daytime sleepiness adjusted for BMI	MR Egger	13	-0.00628	0.026118	0.814496	0.993743	0.944152	1.04594
Ruminococcaceae NK4A214 group	Daytime sleepiness adjusted for BMI	Maximum likelihood	13	0.002722	0.005512	0.621484	1.00273	0.99195	1.01362
Ruminococcaceae NK4A214 group	Insomnia	Inverse variance weighted	13	-0.00168	0.007253	0.816525	0.998319	0.984227	1.01261
Ruminococcaceae NK4A214 group	Insomnia	Simple mode	13	0.005884	0.017786	0.746473	1.0059	0.971439	1.04159
Ruminococcaceae NK4A214 group	Insomnia	Weighted mode	13	0.005884	0.017036	0.735761	1.0059	0.972869	1.04006
Ruminococcaceae NK4A214 group	Insomnia	Weighted median	13	0.004026	0.009981	0.686704	1.00403	0.984583	1.02387
Ruminococcaceae NK4A214 group	Insomnia	MR Egger	13	0.016251	0.025686	0.53987	1.01638	0.966481	1.06886
Ruminococcaceae NK4A214 group	Insomnia	Maximum likelihood	13	-0.00175	0.007311	0.810462	0.998248	0.984045	1.01266
Ruminococcaceae NK4A214 group	Sleep duration	Inverse variance weighted	13	-0.00933	0.011642	0.42302	0.990716	0.968366	1.01358
Ruminococcaceae NK4A214 group	Sleep duration	Simple mode	13	0.011709	0.025981	0.660251	1.01178	0.961545	1.06463
Ruminococcaceae NK4A214 group	Sleep duration	Weighted mode	13	0.010428	0.024827	0.681883	1.01048	0.96249	1.06087
Ruminococcaceae NK4A214 group	Sleep duration	Weighted median	13	0.004976	0.015464	0.747594	1.00499	0.974986	1.03592
Ruminococcaceae NK4A214 group	Sleep duration	MR Egger	13	0.026774	0.040392	0.521067	1.02714	0.948955	1.11176
Ruminococcaceae NK4A214 group	Sleep duration	Maximum likelihood	13	-0.00943	0.011825	0.425238	0.990616	0.96792	1.01384
Ruminococcaceae NK4A214 group	Long sleep duration	Inverse variance weighted	13	-0.0098	0.003736	0.008752	0.990252	0.983027	0.997531
Ruminococcaceae NK4A214 group	Long sleep duration	Simple mode	13	-0.00839	0.008066	0.318665	0.991643	0.976089	1.00744
Ruminococcaceae NK4A214 group	Long sleep duration	Weighted mode	13	-0.00878	0.00798	0.292644	0.991256	0.975873	1.00688
Ruminococcaceae NK4A214 group	Long sleep duration	Weighted median	13	-0.00846	0.005215	0.104657	0.991573	0.98149	1.00176
Ruminococcaceae NK4A214 group	Long sleep duration	MR Egger	13	0.003678	0.012967	0.781922	1.00368	0.978498	1.02952
Ruminococcaceae NK4A214 group	Long sleep duration	Maximum likelihood	13	-0.0099	0.003858	0.01025	0.990145	0.982686	0.99766
Ruminococcaceae NK4A214 group	Short sleep duration	Inverse variance weighted	13	-0.00777	0.004932	0.115289	0.992262	0.982716	1.0019
Ruminococcaceae NK4A214 group	Short sleep duration	Simple mode	13	-0.00751	0.011395	0.522565	0.992523	0.970601	1.01494
Ruminococcaceae NK4A214 group	Short sleep duration	Weighted mode	13	-0.00791	0.011072	0.488506	0.992119	0.97082	1.01388
Ruminococcaceae NK4A214 group	Short sleep duration	Weighted median	13	-0.00668	0.006512	0.304803	0.99334	0.980742	1.0061
Ruminococcaceae NK4A214 group	Short sleep duration	MR Egger	13	-0.01406	0.017116	0.428962	0.986043	0.953513	1.01968
Ruminococcaceae NK4A214 group	Short sleep duration	Maximum likelihood	13	-0.00778	0.005006	0.119958	0.992246	0.982559	1.00203
Ruminococcaceae NK4A214 group	Chronotype	Inverse variance weighted	13	-0.01265	0.026613	0.634461	0.987426	0.93724	1.0403
Ruminococcaceae NK4A214 group	Chronotype	Simple mode	13	0.037598	0.033437	0.282822	1.03831	0.972447	1.10864
Ruminococcaceae NK4A214 group	Chronotype	Weighted mode	13	0.012988	0.031303	0.685527	1.01307	0.952785	1.07717
Ruminococcaceae NK4A214 group	Chronotype	Weighted median	13	-0.00363	0.020818	0.861624	0.996378	0.95654	1.03788
Ruminococcaceae NK4A214 group	Chronotype	MR Egger	13	0.09787	0.089913	0.299649	1.10282	0.924632	1.31535
Ruminococcaceae NK4A214 group	Chronotype	Maximum likelihood	13	-0.01339	0.015081	0.374443	0.986695	0.957956	1.01629
Ruminococcaceae NK4A214 group	Binary chronotype	Inverse variance weighted	13	-0.0053	0.009932	0.593849	0.994718	0.975541	1.01427
Ruminococcaceae NK4A214 group	Binary chronotype	Simple mode	13	0.005672	0.012286	0.652563	1.00569	0.981761	1.0302
Ruminococcaceae NK4A214 group	Binary chronotype	Weighted mode	13	-0.00357	0.01158	0.76344	0.996441	0.974079	1.01932
Ruminococcaceae NK4A214 group	Binary chronotype	Weighted median	13	-0.00416	0.007602	0.583889	0.995845	0.981118	1.01079
Ruminococcaceae NK4A214 group	Binary chronotype	MR Egger	13	0.034489	0.033731	0.328512	1.03509	0.968872	1.10584
Ruminococcaceae NK4A214 group	Binary chronotype	Maximum likelihood	13	-0.00557	0.005873	0.34291	0.994446	0.983064	1.00596
Ruminococcaceae UCG-002	Daytime napping	Inverse variance weighted	22	-0.01028	0.004785	0.031722	0.989775	0.980536	0.999101
Ruminococcaceae UCG-002	Daytime napping	Simple mode	22	-0.00476	0.013657	0.731163	0.995256	0.968969	1.02226
Ruminococcaceae UCG-002	Daytime napping	Weighted mode	22	-0.00386	0.011722	0.745134	0.996147	0.973522	1.0193
Ruminococcaceae UCG-002	Daytime napping	Weighted median	22	-0.00934	0.006486	0.149796	0.990703	0.978189	1.00338
Ruminococcaceae UCG-002	Daytime napping	MR Egger	22	-0.01666	0.013022	0.215509	0.983481	0.958697	1.00891
Ruminococcaceae UCG-002	Daytime napping	Maximum likelihood	22	-0.01056	0.004859	0.029835	0.9895	0.980121	0.998969
Ruminococcaceae UCG-002	Daytime sleepiness	Inverse variance weighted	22	-0.00457	0.003976	0.249898	0.995436	0.987709	1.00322
Ruminococcaceae UCG-002	Daytime sleepiness	Simple mode	22	-0.00458	0.011231	0.687583	0.995431	0.973759	1.01759
Ruminococcaceae UCG-002	Daytime sleepiness	Weighted mode	22	-0.00742	0.008916	0.414781	0.99261	0.975414	1.01011
Ruminococcaceae UCG-002	Daytime sleepiness	Weighted median	22	-0.00499	0.005604	0.37356	0.995026	0.984157	1.00602
Ruminococcaceae UCG-002	Daytime sleepiness	MR Egger	22	-0.01844	0.010632	0.098162	0.981725	0.961479	1.0024
Ruminococcaceae UCG-002	Daytime sleepiness	Maximum likelihood	22	-0.00475	0.004059	0.242317	0.995265	0.987377	1.00321
Ruminococcaceae UCG-002	Daytime sleepiness adjusted for BMI	Inverse variance weighted	22	-0.00392	0.003964	0.323289	0.996092	0.988383	1.00386
Ruminococcaceae UCG-002	Daytime sleepiness adjusted for BMI	Simple mode	22	-0.00365	0.010037	0.71995	0.996359	0.976951	1.01615
Ruminococcaceae UCG-002	Daytime sleepiness adjusted for BMI	Weighted mode	22	-0.00659	0.009087	0.476172	0.993429	0.975893	1.01128
Ruminococcaceae UCG-002	Daytime sleepiness adjusted for BMI	Weighted median	22	-0.00379	0.005571	0.496749	0.996221	0.985403	1.00716
Ruminococcaceae UCG-002	Daytime sleepiness adjusted for BMI	MR Egger	22	-0.0179	0.010601	0.106843	0.98226	0.962062	1.00288
Ruminococcaceae UCG-002	Daytime sleepiness adjusted for BMI	Maximum likelihood	22	-0.00404	0.004046	0.31809	0.995968	0.988101	1.0039
Ruminococcaceae UCG-002	Insomnia	Inverse variance weighted	22	0.002437	0.006829	0.72122	1.00244	0.989111	1.01595
Ruminococcaceae UCG-002	Insomnia	Simple mode	22	-0.01174	0.015814	0.465975	0.988326	0.958161	1.01944
Ruminococcaceae UCG-002	Insomnia	Weighted mode	22	0.005072	0.013539	0.711722	1.00508	0.978764	1.03211
Ruminococcaceae UCG-002	Insomnia	Weighted median	22	0.006114	0.008049	0.447475	1.00613	0.990385	1.02213
Ruminococcaceae UCG-002	Insomnia	MR Egger	22	-5.59296e-05	0.018723	0.997646	0.999944	0.963913	1.03732
Ruminococcaceae UCG-002	Insomnia	Maximum likelihood	22	0.002621	0.005536	0.63595	1.00262	0.991803	1.01356
Ruminococcaceae UCG-002	Sleep duration	Inverse variance weighted	22	0.000208	0.012312	0.98655	1.00021	0.97636	1.02464
Ruminococcaceae UCG-002	Sleep duration	Simple mode	22	0.043222	0.033851	0.215607	1.04417	0.977139	1.1158
Ruminococcaceae UCG-002	Sleep duration	Weighted mode	22	0.038931	0.028439	0.185496	1.0397	0.98333	1.0993
Ruminococcaceae UCG-002	Sleep duration	Weighted median	22	0.01975	0.013968	0.157387	1.01995	0.992401	1.04826
Ruminococcaceae UCG-002	Sleep duration	MR Egger	22	-0.00399	0.033726	0.907062	0.99602	0.93231	1.06408
Ruminococcaceae UCG-002	Sleep duration	Maximum likelihood	22	0.000224	0.009175	0.98048	1.00022	0.982399	1.01837
Ruminococcaceae UCG-002	Long sleep duration	Inverse variance weighted	22	-0.0026	0.003275	0.427821	0.997407	0.991025	1.00383
Ruminococcaceae UCG-002	Long sleep duration	Simple mode	22	0.007363	0.009323	0.438505	1.00739	0.989149	1.02597
Ruminococcaceae UCG-002	Long sleep duration	Weighted mode	22	0.007768	0.008551	0.373972	1.0078	0.991048	1.02483
Ruminococcaceae UCG-002	Long sleep duration	Weighted median	22	0.000868	0.004229	0.83747	1.00087	0.992606	1.0092
Ruminococcaceae UCG-002	Long sleep duration	MR Egger	22	0.003951	0.008841	0.659724	1.00396	0.986712	1.02151
Ruminococcaceae UCG-002	Long sleep duration	Maximum likelihood	22	-0.00274	0.002914	0.346645	0.997262	0.991583	1.00297
Ruminococcaceae UCG-002	Short sleep duration	Inverse variance weighted	22	0.000797	0.003703	0.829631	1.0008	0.99356	1.00809
Ruminococcaceae UCG-002	Short sleep duration	Simple mode	22	0.005545	0.011	0.619467	1.00556	0.984112	1.02747
Ruminococcaceae UCG-002	Short sleep duration	Weighted mode	22	0.005318	0.009846	0.594826	1.00533	0.986116	1.02492
Ruminococcaceae UCG-002	Short sleep duration	Weighted median	22	0.002812	0.005446	0.605662	1.00282	0.992168	1.01358
Ruminococcaceae UCG-002	Short sleep duration	MR Egger	22	0.008479	0.009928	0.403182	1.00852	0.98908	1.02833
Ruminococcaceae UCG-002	Short sleep duration	Maximum likelihood	22	0.000836	0.003798	0.825672	1.00084	0.993415	1.00831
Ruminococcaceae UCG-002	Chronotype	Inverse variance weighted	22	0.003354	0.011335	0.767318	1.00336	0.981315	1.0259
Ruminococcaceae UCG-002	Chronotype	Simple mode	22	0.051456	0.033171	0.13579	1.0528	0.986532	1.12353
Ruminococcaceae UCG-002	Chronotype	Weighted mode	22	-0.01146	0.02732	0.679152	0.988606	0.937061	1.04299
Ruminococcaceae UCG-002	Chronotype	Weighted median	22	0.002913	0.016049	0.855954	1.00292	0.971861	1.03497
Ruminococcaceae UCG-002	Chronotype	MR Egger	22	-0.0069	0.030963	0.825915	0.993124	0.934646	1.05526
Ruminococcaceae UCG-002	Chronotype	Maximum likelihood	22	0.003504	0.010682	0.742903	1.00351	0.982718	1.02474
Ruminococcaceae UCG-002	Binary chronotype	Inverse variance weighted	22	-0.00042	0.004906	0.931971	0.999581	0.990016	1.00924
Ruminococcaceae UCG-002	Binary chronotype	Simple mode	22	0.006321	0.013067	0.633573	1.00634	0.980894	1.03245
Ruminococcaceae UCG-002	Binary chronotype	Weighted mode	22	-0.00076	0.010546	0.943366	0.999242	0.978799	1.02011
Ruminococcaceae UCG-002	Binary chronotype	Weighted median	22	0.001585	0.006022	0.792359	1.00159	0.989835	1.01348
Ruminococcaceae UCG-002	Binary chronotype	MR Egger	22	-0.00438	0.01341	0.747398	0.995631	0.969803	1.02215
Ruminococcaceae UCG-002	Binary chronotype	Maximum likelihood	22	-0.00044	0.004208	0.917544	0.999564	0.991355	1.00784
Intestinibacter	Daytime napping	Inverse variance weighted	14	-0.00151	0.005422	0.780612	0.998491	0.987937	1.00916
Intestinibacter	Daytime napping	Simple mode	14	0.00358	0.013455	0.79436	1.00359	0.977466	1.03041
Intestinibacter	Daytime napping	Weighted mode	14	0.00358	0.012709	0.782623	1.00359	0.978896	1.0289
Intestinibacter	Daytime napping	Weighted median	14	0.000818	0.007179	0.909261	1.00082	0.986835	1.015
Intestinibacter	Daytime napping	MR Egger	14	0.020995	0.017095	0.242948	1.02122	0.987566	1.05601
Intestinibacter	Daytime napping	Maximum likelihood	14	-0.00154	0.005497	0.778882	0.998458	0.987758	1.00927
Intestinibacter	Daytime sleepiness	Inverse variance weighted	14	-0.00727	0.004601	0.113837	0.992752	0.98384	1.00174
Intestinibacter	Daytime sleepiness	Simple mode	14	-0.01162	0.010923	0.306571	0.988442	0.967506	1.00983
Intestinibacter	Daytime sleepiness	Weighted mode	14	-0.0113	0.010405	0.29717	0.988763	0.968803	1.00913
Intestinibacter	Daytime sleepiness	Weighted median	14	-0.00998	0.006246	0.109954	0.990067	0.978021	1.00226
Intestinibacter	Daytime sleepiness	MR Egger	14	-0.01393	0.014507	0.35575	0.986163	0.958518	1.0146
Intestinibacter	Daytime sleepiness	Maximum likelihood	14	-0.00724	0.004682	0.121801	0.992782	0.983712	1.00193
Intestinibacter	Daytime sleepiness adjusted for BMI	Inverse variance weighted	14	-0.00724	0.004587	0.114578	0.992788	0.983902	1.00175
Intestinibacter	Daytime sleepiness adjusted for BMI	Simple mode	14	0.001151	0.010592	0.915124	1.00115	0.980581	1.02215
Intestinibacter	Daytime sleepiness adjusted for BMI	Weighted mode	14	-0.00106	0.010845	0.923656	0.998941	0.97793	1.0204
Intestinibacter	Daytime sleepiness adjusted for BMI	Weighted median	14	-0.00773	0.006093	0.204862	0.992305	0.980525	1.00423
Intestinibacter	Daytime sleepiness adjusted for BMI	MR Egger	14	-0.01076	0.014464	0.471432	0.989302	0.96165	1.01775
Intestinibacter	Daytime sleepiness adjusted for BMI	Maximum likelihood	14	-0.00759	0.004671	0.104328	0.992441	0.983396	1.00157
Intestinibacter	Insomnia	Inverse variance weighted	14	-0.00719	0.006181	0.244512	0.992832	0.980876	1.00493
Intestinibacter	Insomnia	Simple mode	14	0.002395	0.016512	0.886892	1.0024	0.970475	1.03537
Intestinibacter	Insomnia	Weighted mode	14	0.006275	0.015822	0.698087	1.00629	0.975568	1.03799
Intestinibacter	Insomnia	Weighted median	14	-0.00278	0.008472	0.742943	0.997225	0.980803	1.01392
Intestinibacter	Insomnia	MR Egger	14	-0.0344	0.019485	0.102923	0.966188	0.929984	1.0038
Intestinibacter	Insomnia	Maximum likelihood	14	-0.00721	0.00634	0.255411	0.992816	0.980556	1.00523
Intestinibacter	Sleep duration	Inverse variance weighted	14	0.020218	0.016771	0.227979	1.02042	0.987428	1.05452
Intestinibacter	Sleep duration	Simple mode	14	0.028372	0.035515	0.438724	1.02878	0.959601	1.10294
Intestinibacter	Sleep duration	Weighted mode	14	0.02914	0.031729	0.375131	1.02957	0.967491	1.09563
Intestinibacter	Sleep duration	Weighted median	14	0.017473	0.016545	0.29093	1.01763	0.985156	1.05117
Intestinibacter	Sleep duration	MR Egger	14	0.108593	0.048012	0.04307	1.11471	1.0146	1.2247
Intestinibacter	Sleep duration	Maximum likelihood	14	0.021134	0.010764	0.049606	1.02136	1.00004	1.04314
Intestinibacter	Long sleep duration	Inverse variance weighted	14	0.002736	0.004101	0.504791	1.00274	0.994711	1.01083
Intestinibacter	Long sleep duration	Simple mode	14	-9.31136e-05	0.008903	0.991814	0.999907	0.98261	1.01751
Intestinibacter	Long sleep duration	Weighted mode	14	0.000889	0.008769	0.920813	1.00089	0.983834	1.01824
Intestinibacter	Long sleep duration	Weighted median	14	0.002124	0.004824	0.659648	1.00213	0.992697	1.01165
Intestinibacter	Long sleep duration	MR Egger	14	0.011011	0.013225	0.421339	1.01107	0.985201	1.03762
Intestinibacter	Long sleep duration	Maximum likelihood	14	0.002862	0.003358	0.394116	1.00287	0.996287	1.00949
Intestinibacter	Short sleep duration	Inverse variance weighted	14	-0.00679	0.004659	0.144838	0.99323	0.984201	1.00234
Intestinibacter	Short sleep duration	Simple mode	14	0.005689	0.01247	0.655727	1.00571	0.981424	1.03059
Intestinibacter	Short sleep duration	Weighted mode	14	0.005278	0.01206	0.668847	1.00529	0.981808	1.02934
Intestinibacter	Short sleep duration	Weighted median	14	-0.00075	0.006252	0.904598	0.999251	0.987081	1.01157
Intestinibacter	Short sleep duration	MR Egger	14	-0.03958	0.013509	0.012613	0.961195	0.936078	0.986986
Intestinibacter	Short sleep duration	Maximum likelihood	14	-0.00699	0.004406	0.112897	0.993039	0.984499	1.00165
Intestinibacter	Chronotype	Inverse variance weighted	15	0.025723	0.011444	0.024594	1.02606	1.0033	1.04933
Intestinibacter	Chronotype	Simple mode	15	0.049895	0.030455	0.123625	1.05116	0.990251	1.11582
Intestinibacter	Chronotype	Weighted mode	15	0.049895	0.027101	0.086904	1.05116	0.996781	1.10851
Intestinibacter	Chronotype	Weighted median	15	0.025793	0.015649	0.099303	1.02613	0.995133	1.05809
Intestinibacter	Chronotype	MR Egger	15	0.017399	0.037851	0.65335	1.01755	0.944793	1.09591
Intestinibacter	Chronotype	Maximum likelihood	15	0.026287	0.011673	0.024324	1.02664	1.00341	1.05039
Intestinibacter	Binary chronotype	Inverse variance weighted	15	0.010141	0.004493	0.024016	1.01019	1.00134	1.01913
Intestinibacter	Binary chronotype	Simple mode	15	0.014115	0.010889	0.215826	1.01422	0.9928	1.03609
Intestinibacter	Binary chronotype	Weighted mode	15	0.0131	0.009864	0.205397	1.01319	0.993786	1.03296
Intestinibacter	Binary chronotype	Weighted median	15	0.008073	0.005637	0.152128	1.00811	0.997028	1.01931
Intestinibacter	Binary chronotype	MR Egger	15	0.007536	0.014862	0.620604	1.00756	0.978638	1.03734
Intestinibacter	Binary chronotype	Maximum likelihood	15	0.010347	0.004565	0.023421	1.0104	1.0014	1.01948
[truncated: 270 more rows]

## Sheet: Table S4
Supplementary Table 4 The heterogeneity and pleiotropy results in the forward MR analysis
Bacterial taxa	sleep-related trait	Horizontal pleiotropy						Heterogeneity			F
		MR-PRESSO			MR-Egger regression			Cochran's Q	Q_df	Q_pval
		Global test P value	Distortion Test P value	Outliers	Egger intercept	SE	P value
Eubacterium fissicatena group	Short sleep duration	0.7907	NA	NA	0.00273078	0.00210321	0.23529	4.79742	8	0.778993	77.6418
Ruminococcus gnavus group	Daytime sleepiness	0.2567	NA	NA	0.001852	0.001939	0.361859	14.114	11	0.226747	46.9624
Ruminococcus gnavus group	Daytime sleepiness adjusted for BMI	0.2678	NA	NA	0.002051	0.001913	0.308836	14.1263	11	0.226084	46.9624
Ruminococcus gnavus group	Daytime napping	0.2935	NA	NA	0.002346	0.002201	0.311532	13.3758	11	0.269475	46.9624
Alloprevotella	Daytime sleepiness adjusted for BMI	0.9093	NA	NA	-0.00045	0.004657	0.927299	1.3993	5	0.92439	96.3773
Alloprevotella	Binary chronotype	0.4031	NA	NA	-0.00448	0.005084	0.428178	5.41619	5	0.367223	96.3773
Eubacterium coprostanoligenes group	Chronotype	0.1005	NA	NA	0.002504	0.004838	0.614996	19.1734	12	0.084429	17.6431
Eubacterium eligens group	Daytime sleepiness	0.8189	NA	NA	-0.00325	0.00224	0.206058	3.55825	6	0.736204	18.8929
Eubacterium eligens group	Daytime sleepiness adjusted for BMI	0.8215	NA	NA	-0.00317	0.002234	0.215385	3.06843	6	0.80021	18.8929
Anaerofilum	Sleep duration	0.2333	NA	NA	0.005362	0.004669	0.280338	13.169	10	0.214373	63.8979
Anaerofilum	Short sleep duration	0.7688	NA	NA	0.000312	0.001751	0.862493	6.83243	10	0.741164	63.8979
Clostridium innocuum group	Insomnia	0.0788	NA	NA	0.001056	0.004412	0.817762	15.6789	8	0.047214	76.2739
Eubacterium hallii group	Sleep duration	0.4273	NA	NA	0.001431	0.001678	0.408121	15.7349	15	0.399884	24.0419
Eubacterium hallii group	Short sleep duration	0.6052	NA	NA	-0.00024	0.000687	0.735436	13.4669	15	0.566282	24.0419
Alistipes	Sleep duration	0.1067	NA	NA	-0.00047	0.004631	0.920622	20.2572	13	0.08898	15.9954
Alistipes	Long sleep duration	0.2283	NA	NA	0.000135	0.001361	0.922741	17.0207	13	0.198358	15.9954
Catenibacterium	Binary chronotype	0.9578	NA	NA	0.000835	0.004903	0.875574	0.670168	4	0.954956	89.9959
Bacteroides	Chronotype	0.3894	NA	NA	-0.010858	0.00738745	0.192014	7.80109	7	0.350461	16.5389
Bacteroides	Binary chronotype	0.1882	NA	NA	-0.00331621	0.0036212	0.395099	10.6578	7	0.154259	16.5389
Barnesiella	Short sleep duration	0.7707	NA	NA	0.000373	0.001192	0.759845	9.28302	13	0.751248	22.733
Bifidobacterium	Binary chronotype	0.4037	NA	NA	-0.0009	0.001013	0.392736	12.6063	12	0.398295	29.9697
Butyricimonas	Daytime napping	0.2464	NA	NA	0.001929	0.001738	0.290847	15.4245	12	0.219038	30.1184
Butyricimonas	Daytime sleepiness	0.7155	NA	NA	0.001288	0.001313	0.348005	9.13919	12	0.690998	30.1184
Butyricimonas	Daytime sleepiness adjusted for BMI	0.7221	NA	NA	0.00109	0.00131	0.422904	9.08228	12	0.695887	30.1184
Butyricimonas	Long sleep duration	0.2439	NA	NA	-0.00141	0.000926	0.155837	11.4666	12	0.489411	30.1184
Coprococcus 1	Short sleep duration	0.0936	NA	NA	-0.001	0.00113	0.395056	19.0919	11	0.059464	24.0295
Eisenbergiella	Daytime napping	0.1695	NA	NA	0.008083	0.003468	0.044676	14.6709	10	0.144528	51.5265
Clostridium sensu stricto 1	Daytime sleepiness	0.697	NA	NA	0.00134	0.001382	0.376992	4.35055	6	0.62935	30.1973
Clostridium sensu stricto 1	Daytime sleepiness adjusted for BMI	0.6822	NA	NA	0.001242	0.001378	0.408871	4.52671	6	0.605779	30.1973
Defluviitaleaceae UCG-011	Daytime napping	0.4782	NA	NA	0.000702	0.001994	0.735144	8.05642	8	0.427979	39.1595
Victivallis	Sleep duration	0.6878	NA	NA	-0.00438	0.006022	0.487653	6.73136	9	0.665066	93.8853
Victivallis	Binary chronotype	0.4296	NA	NA	-0.00288	0.002871	0.345424	9.41373	9	0.399992	93.8853
Collinsella	Daytime sleepiness	0.47	NA	NA	0.000826	0.001726	0.646849	7.93021	8	0.440317	20.178
Collinsella	Daytime sleepiness adjusted for BMI	0.5157	NA	NA	0.001073	0.001671	0.541097	7.66938	8	0.466414	20.178
Collinsella	Short sleep duration	0.2626	NA	NA	0.001183	0.001827	0.537786	10.5212	8	0.230331	20.178
Coprococcus 2	Daytime sleepiness	0.5797	NA	NA	0.000479	0.003374	0.891761	5.94183	7	0.546558	25.9576
Coprococcus 2	Daytime sleepiness adjusted for BMI	0.5715	NA	NA	0.000184	0.003381	0.958346	6.06439	7	0.532252	25.9576
Coprococcus 3	Daytime sleepiness	0.7193	NA	NA	0.000644	0.001491	0.678606	5.75797	8	0.674322	19.8638
Coprococcus 3	Daytime sleepiness adjusted for BMI	0.7493	NA	NA	0.000558	0.001486	0.718385	5.40881	8	0.713121	19.8638
Holdemanella	Daytime napping	0.3326	NA	NA	-0.00111047	0.00154643	0.490925	11.6909	10	0.306275	48.5647
Rikenellaceae RC9 gut group	Insomnia	0.752	NA	NA	0.001752	0.003211	0.598613	6.86877	10	0.737773	93.2185
Marvinbryantia	Insomnia	0.5834	NA	NA	0.001748	0.002409	0.488819	7.70834	9	0.563784	25.8273
Lachnospiraceae UCG-004	Daytime sleepiness	0.165	NA	NA	0.004691	0.003536	0.214079	17.3263	11	0.098587	20.7027
Lachnospiraceae UCG-004	Short sleep duration	0.4272	NA	NA	-0.00224	0.001234	0.099203	11.5972	11	0.394669	20.7027
Lachnospiraceae UCG-010	Daytime napping	0.1034	NA	NA	0.001205	0.001796	0.521106	15.5645	9	0.076552	27.7778
Oscillibacter	Insomnia	0.3284	NA	NA	-0.00118	0.001859	0.536042	15.1916	13	0.295547	36.8278
Oscillibacter	Sleep duration	0.0344	0.219	rs9393920	0.004697	0.003728	0.231729	14.306	12	0.281599	36.6722
Oscillibacter	Short sleep duration	0.0964	NA	NA	0.000617	0.001514	0.690759	20.5401	13	0.082536	36.8278
Oxalobacter	Daytime napping	0.0431	NA	NA	0.001038	0.003717	0.786327	19.8848	10	0.030361	76.7738
Oxalobacter	Daytime sleepiness	0.0429	0.3125	rs736744	0.000399	0.002567	0.880232	8.73352	9	0.462227	74.4067
Oxalobacter	Daytime sleepiness adjusted for BMI	0.0403	0.2942	rs736744	0.000169	0.002475	0.947276	8.73352	9	0.462227	74.4067
Parabacteroides	Chronotype	0.6079	NA	NA	-0.00341	0.005816	0.588954	4.13226	5	0.530536	20.6064
Parabacteroides	Binary chronotype	0.5072	NA	NA	-0.00156	0.002427	0.55462	4.98945	5	0.417169	20.6064
Odoribacter	Insomnia	0.1879	NA	NA	-0.00342	0.002689	0.259542	9.56667	6	0.144127	21.5179
Odoribacter	Sleep duration	0.2314	NA	NA	0.001927	0.00474	0.701094	8.64658	6	0.194451	21.5179
Prevotella 7	Insomnia	0.8143	NA	NA	0.002807	0.003146	0.395439	6.20941	10	0.797373	88.3074
Prevotella 7	Chronotype	0.5131	NA	NA	0.005669	0.006112	0.377862	9.56265	10	0.479663	88.3074
Prevotella 7	Binary chronotype	0.7799	NA	NA	0.000795	0.0024	0.747954	6.556	10	0.76659	88.3074
Peptococcus	Daytime sleepiness	0.7821	NA	NA	0.001604	0.001686	0.363737	7.41285	11	0.764733	55.8727
Peptococcus	Daytime sleepiness adjusted for BMI	0.6832	NA	NA	0.001683	0.001681	0.340403	8.53442	11	0.664781	55.8727
Ruminiclostridium 6	Long sleep duration	0.0784	NA	NA	0.000832	0.00084	0.338818	23.9536	15	0.065886	26.606
Ruminococcaceae NK4A214 group	Long sleep duration	0.7364	NA	NA	-0.001	0.000922	0.30107	8.90488	12	0.711033	20.293
Ruminococcaceae UCG-002	Daytime napping	0.4086	NA	NA	0.000519	0.000983	0.603194	21.9054	21	0.404981	20.9086
Intestinibacter	Chronotype	0.7569	NA	NA	0.000694	0.003007	0.821139	10.2214	14	0.745824	24.5665
Intestinibacter	Binary chronotype	0.9238	NA	NA	0.000217	0.00118	0.856942	7.48613	14	0.914346	24.5665
Lachnoclostridium	Insomnia	0.0469	NA	NA	0.000986	0.002645	0.716373	22.7283	12	0.030123	16.6993
Ruminococcus 1	Binary chronotype	0.6312	NA	NA	0.00116	0.001223	0.370751	7.37745	9	0.597884	20.5309
Slackia	Daytime sleepiness	0.2264	NA	NA	0.003807	0.003811	0.37428	7.78724	5	0.168358	48.1365
Slackia	Daytime sleepiness adjusted for BMI	0.1972	NA	NA	0.00419	0.00381	0.333188	8.16055	5	0.147606	48.1365
Slackia	Long sleep duration	0.5067	NA	NA	0.000611	0.002277	0.80177	4.5567	5	0.472333	48.1365
Ruminococcaceae UCG-013	Daytime napping	0.2298	NA	NA	0.000535	0.001524	0.732849	14.9301	11	0.185717	19.3059
Tyzzerella 3	Chronotype	0.0544	NA	NA	-0.00131	0.008982	0.886424	22.3837	12	0.033437	64.6211
Tyzzerella 3	Binary chronotype	0.1418	NA	NA	-6.17605e-05	0.003194	0.984917	18.3155	12	0.106442	64.6211

## Sheet: Table S5
Supplementary Table 5 SNPs used as instrument variables from daytime napping and gut microbiota
SNP	Effect allele	Other allele	Daytime napping (Exposure)				Akkermansia (Outcome)			Fusicatenibacter (Outcome)			Ruminococcaceae NK4A214 group (Outcome)
			Beta	SE	eaf	P value	Beta	SE	P value	Beta	SE	P value	Beta	SE	P value
rs1001817	C	T	0.007754	0.001214	0.507212	1.7e-10	0.00435	0.013005	0.736399	0.000659	0.010747	0.949632	0.00696	0.011459	0.545624
rs10840017	A	G	0.008941	0.001481	0.767369	2e-09	-0.01008	0.015905	0.555143	-0.00997	0.013251	0.401972	-0.01079	0.014169	0.504345
rs10875606	C	A	0.007377	0.001308	0.315767	1.3e-08	0.015658	0.014161	0.276187	0.001626	0.011718	0.905176	-0.01547	0.012482	0.217534
rs10875622	G	A	-0.01046	0.001229	0.424635	1.3e-17	0.013832	0.0131	0.301896	0.013297	0.010839	0.221052	-0.01592	0.011563	0.166301
rs11071755	G	A	0.007114	0.001228	0.574922	5.2e-09	-0.01486	0.013295	0.270478	-0.01347	0.011102	0.219504	0.018589	0.011807	0.114283
rs11258652	C	A	0.0104	0.001429	0.763185	3.7e-13	0.029865	0.015557	0.048712	-0.00331	0.012965	0.836434	-0.00632	0.013787	0.585965
rs11615756	C	T	-0.01827	0.001239	0.595389	1.4e-49	0.012121	0.013315	0.379556	0.010724	0.011037	0.356665	-0.01418	0.01176	0.209629
rs11682175	T	C	-0.00696	0.001217	0.527136	1.1e-08	-0.00822	0.013051	0.523404	-0.00535	0.010788	0.610251	0.004242	0.011501	0.707816
rs12042846	T	C	-0.00901	0.00159	0.821126	1.9e-08	-0.00818	0.017114	0.607596	-0.00507	0.014063	0.740298	0.003352	0.015005	0.812589
rs12140153	G	T	0.024715	0.002116	0.904603	2.4e-31	0.012776	0.023337	0.644433	-0.02661	0.01963	0.206148	-0.00579	0.020823	0.76139
rs12346996	T	C	0.007961	0.001365	0.271929	5e-09	0.029388	0.014835	0.057579	-0.01005	0.012306	0.481697	0.014746	0.013091	0.277586
rs12451365	T	C	-0.01063	0.001504	0.795362	1.5e-12	0.009467	0.01581	0.538651	0.006271	0.013013	0.607486	0.012959	0.013915	0.368827
rs12657723	C	T	-0.00818	0.001298	0.678317	2e-10	-0.01168	0.013934	0.389973	0.005609	0.011525	0.631507	-0.02491	0.012288	0.039343
rs12992648	A	G	0.007653	0.001347	0.717068	2.4e-08	-0.00625	0.014777	0.707715	0.004083	0.012249	0.692237	-0.00881	0.013038	0.480414
rs13033444	A	G	-0.00974	0.00135	0.717195	3.6e-13	-0.0159	0.014705	0.276815	-0.00202	0.012211	0.840772	-0.00724	0.012975	0.530278
rs13150944	A	G	-0.0086	0.001322	0.310614	6.8e-11	-0.02002	0.013904	0.149623	0.01021	0.011462	0.382647	-0.01025	0.012228	0.397085
rs13263535	G	T	0.006871	0.001216	0.531464	1.6e-08	-0.00778	0.01307	0.511899	0.011003	0.010836	0.31268	0.011645	0.011545	0.331535
rs13284688	T	C	-0.01507	0.001499	0.793428	1.7e-23	-0.01742	0.016128	0.289098	0.016779	0.013357	0.206502	-0.02844	0.014219	0.048854
rs1546977	A	G	-0.00828	0.001223	0.560345	1e-11	0.001664	0.013108	0.893833	-0.0005	0.010838	0.978801	-0.005	0.01156	0.660202
rs1601440	C	T	0.009127	0.001356	0.278622	1.9e-11	0.01534	0.014914	0.312989	0.001102	0.012464	0.901927	0.017974	0.013244	0.161783
rs17158413	G	A	-0.00925	0.00143	0.762721	4.4e-11	-0.00254	0.015511	0.908389	0.01291	0.012983	0.311733	-0.01423	0.01378	0.300083
rs17265513	T	C	-0.00913	0.00152	0.800599	2e-09	0.009848	0.01687	0.632459	-0.00645	0.014137	0.697994	-0.0371	0.015011	0.01496
rs174541	T	C	-0.00988	0.001263	0.639549	4.4e-15	0.00243	0.013576	0.819874	0.005139	0.011242	0.635211	-0.00221	0.011991	0.87019
rs17502738	T	C	0.008705	0.00153	0.804111	2e-08	0.005194	0.016919	0.818518	0.005064	0.014148	0.699159	-0.00093	0.015015	0.981762
rs1883048	T	C	-0.00787	0.001223	0.476439	1.8e-10	-0.00452	0.013152	0.73542	0.020924	0.010932	0.058633	0.002048	0.011696	0.845269
rs2033103	C	T	-0.00726	0.00122	0.547885	2.6e-09	0.007835	0.013085	0.543588	-0.00866	0.010817	0.418566	-0.02755	0.011532	0.016474
rs2099810	A	G	0.007692	0.001214	0.50307	2.8e-10	-0.00406	0.013033	0.775824	0.001091	0.010789	0.937522	-0.0019	0.011493	0.853697
rs2143792	G	A	0.007134	0.001234	0.567531	9.1e-09	0.006075	0.013174	0.666056	0.001471	0.01093	0.925672	-0.0112	0.011641	0.331053
rs224111	G	A	0.007984	0.001249	0.612306	1.6e-10	-0.00121	0.013213	0.924572	-0.00516	0.010916	0.637794	0.002121	0.011642	0.866518
rs2250377	A	G	0.013156	0.00128	0.338883	1.4e-24	0.014966	0.014098	0.304861	0.001227	0.011733	0.930667	-0.01475	0.012503	0.244627
rs2370926	T	C	0.008132	0.001264	0.633526	1.7e-10	-0.00601	0.013598	0.692134	-0.00131	0.011287	0.883243	0.019807	0.012024	0.093235
rs2431108	T	C	-0.01298	0.00129	0.671277	7.7e-24	0.002932	0.014	0.804586	0.007837	0.011616	0.541622	0.007989	0.012351	0.590408
rs253666	G	A	-0.00813	0.001431	0.235062	1.8e-08	0.022782	0.015738	0.142496	-0.0028	0.013131	0.827157	-0.01272	0.013944	0.3652
rs2653349	A	G	0.016594	0.001478	0.214777	3.4e-29	-0.03442	0.016365	0.037233	-0.00541	0.013687	0.810331	-0.02808	0.014569	0.047231
rs2699869	A	C	0.006781	0.001218	0.454128	3.1e-08	-0.0018	0.013167	0.884862	-0.00702	0.010923	0.521083	0.015841	0.011693	0.175136
rs2769916	G	A	-0.00875	0.001313	0.311383	1.7e-11	-0.01317	0.014094	0.328427	-0.01505	0.011641	0.206207	0.007526	0.012419	0.565251
rs2786547	C	T	0.010767	0.001588	0.823104	1e-11	-0.00503	0.016625	0.754193	-0.02772	0.013747	0.048238	-0.00133	0.014622	0.922254
rs2943023	C	T	0.007104	0.001231	0.580197	7.4e-09	0.02929	0.013075	0.026641	0.001837	0.010812	0.883753	-0.00538	0.011529	0.633868
rs34262487	C	A	0.014511	0.002355	0.927997	1.2e-09	-0.01877	0.026263	0.450136	-0.01344	0.021836	0.502403	0.011184	0.023212	0.653378
rs35011311	G	T	0.009082	0.001382	0.734419	4.4e-11	-0.00593	0.014877	0.640071	-0.01514	0.012503	0.201921	-0.00774	0.013324	0.541147
rs35039375	A	G	-0.01364	0.00211	0.908168	8.7e-11	0.019251	0.022415	0.426671	-0.00676	0.018588	0.731474	-0.03107	0.019934	0.145395
rs350785	T	C	0.012648	0.00191	0.115476	1.5e-11	-0.01266	0.020708	0.51619	0.000482	0.017286	0.960431	0.010005	0.018344	0.572104
rs351776	A	C	-0.00755	0.001221	0.450482	8.4e-10	-0.00037	0.013145	0.983258	-0.00631	0.010901	0.562137	-0.01346	0.011611	0.247923
rs35851551	A	G	0.011194	0.002027	0.898496	3.5e-08	0.046959	0.022525	0.034018	-0.01777	0.018844	0.344675	0.013148	0.020031	0.535604
rs378421	G	A	-0.00698	0.001238	0.58271	2.4e-08	-0.02452	0.013296	0.070244	-0.0076	0.011077	0.470616	0.001888	0.011842	0.873554
rs3799380	T	C	0.008902	0.001514	0.799726	1.3e-08	0.030629	0.016489	0.064753	-0.0124	0.013611	0.37812	0.0224	0.014516	0.136425
rs3810484	A	G	0.006841	0.001222	0.556304	2.2e-08	0.006356	0.013213	0.616025	-0.00704	0.010976	0.518755	0.009165	0.011749	0.432693
rs3935190	G	A	-0.00801	0.001224	0.463748	5.4e-11	-0.001	0.013143	0.940969	0.010647	0.010919	0.324795	-0.00308	0.011676	0.79493
rs4604518	G	A	0.006912	0.001221	0.546474	1.4e-08	0.00305	0.013144	0.792921	0.015398	0.01094	0.137753	0.00578	0.01164	0.710308
rs4653052	C	A	-0.00704	0.00128	0.340143	3.4e-08	-0.01941	0.014079	0.16232	-0.00942	0.011757	0.436419	0.003948	0.012503	0.749128
rs467897	G	A	0.009557	0.001301	0.322391	2.6e-13	0.009635	0.014162	0.433946	-0.00018	0.011746	0.95039	0.0063	0.012515	0.577358
rs4692709	C	T	0.00724	0.001225	0.454598	2.4e-09	-0.00096	0.013128	0.944987	0.005731	0.010875	0.607448	0.013779	0.01159	0.230448
rs60222088	C	A	0.011236	0.001723	0.852733	6.4e-11	0.008817	0.017405	0.649116	-0.01044	0.014218	0.512884	-0.00064	0.015183	0.884647
rs60920123	G	A	0.007638	0.001227	0.566808	4.5e-10	0.005868	0.013166	0.633672	0.001443	0.010891	0.895401	-0.00047	0.011604	0.983613
rs614987	A	C	-0.01102	0.001249	0.385795	7.5e-19	-0.0014	0.013343	0.924852	0.000714	0.011025	0.946407	-0.00684	0.011755	0.567781
rs62189006	A	G	0.012094	0.002098	0.907199	8.3e-09	0.044713	0.021947	0.036094	-0.02246	0.018161	0.238244	-0.02245	0.019376	0.293625
rs6452787	A	G	0.007729	0.001217	0.536153	2e-10	0.001839	0.013038	0.89337	0.007578	0.010797	0.476314	-0.00905	0.011508	0.427259
rs6665690	A	C	0.009239	0.001615	0.829957	6e-09	0.024592	0.017663	0.171476	0.017809	0.014667	0.260651	0.015294	0.015608	0.318862
rs6919087	T	G	0.010781	0.001311	0.6876	1e-16	0.010768	0.014023	0.446286	-0.01093	0.011609	0.351561	0.012766	0.012376	0.317264
rs7422655	C	T	0.007833	0.001378	0.263115	1.1e-08	0.007474	0.014653	0.616325	0.009407	0.012101	0.427175	0.004596	0.012888	0.704695
rs7423968	A	G	0.007676	0.001232	0.571173	4.8e-10	0.000321	0.013089	0.98261	0.011948	0.010815	0.270765	0.00533	0.011534	0.644116
rs75022160	C	T	0.009885	0.001769	0.862746	1.7e-08	-0.02263	0.019274	0.212807	-0.00465	0.016166	0.781814	-0.00058	0.017148	0.91643
rs76257331	G	A	-0.00868	0.001522	0.801734	1.2e-08	-0.00232	0.016434	0.907522	0.000843	0.013634	0.973385	0.007468	0.014507	0.565334
rs76824303	A	C	0.011798	0.002077	0.900584	1.7e-08	0.006033	0.022272	0.807032	0.009897	0.01853	0.557384	0.009202	0.019653	0.583351
rs77154532	A	G	0.007693	0.001271	0.641674	1.4e-09	0.006786	0.013479	0.638876	-0.00136	0.011126	0.894302	-0.00804	0.01187	0.510697
rs7814873	C	T	0.00721	0.001264	0.382994	1.5e-08	0.024874	0.013448	0.067604	0.009389	0.011193	0.414275	-0.01375	0.011963	0.237818
rs785145	T	G	-0.00699	0.001225	0.568545	1e-08	-0.00965	0.013217	0.442228	0.007633	0.011002	0.601912	-0.03485	0.011702	0.001734
rs80163246	T	C	-0.01191	0.001884	0.882545	1.4e-10	-0.02355	0.021138	0.289313	-0.01169	0.017539	0.557969	0.017922	0.018713	0.392337
rs910187	G	A	0.007318	0.001256	0.626033	4.9e-09	-0.00667	0.01364	0.604875	-0.02064	0.011293	0.061557	-0.0048	0.012028	0.67199
rs9287862	C	T	0.012253	0.002152	0.086774	2e-08	-0.04061	0.023347	0.079607	0.000136	0.019271	0.998903	-0.04002	0.020434	0.052434
rs9309116	C	T	-0.00738	0.001273	0.347169	3.9e-09	-0.00624	0.013495	0.650818	0.009169	0.011145	0.422719	-0.00845	0.011895	0.459029
rs936944	G	A	0.009135	0.001644	0.162179	3.2e-08	0.032226	0.018512	0.102593	-0.01646	0.015322	0.286519	0.000733	0.016361	0.998761
rs9460110	T	C	-0.00736	0.001258	0.630218	8.4e-09	-0.01613	0.013644	0.249903	0.002754	0.011329	0.813375	-0.00382	0.012062	0.758538
rs9475168	T	G	0.008769	0.001477	0.781144	1.9e-09	0.004427	0.015663	0.738158	0.002934	0.013098	0.827914	0.017516	0.0139	0.1858
rs962247	G	A	0.007964	0.001225	0.523199	5.7e-11	0.02229	0.013007	0.088807	-0.01199	0.010749	0.261608	0.004582	0.011469	0.688503
rs971415	A	G	0.011065	0.001851	0.877622	1.2e-09	0.008385	0.018631	0.600185	0.004276	0.015175	0.840538	0.009682	0.016211	0.557734
rs9939355	C	T	0.007264	0.001224	0.442329	4.5e-09	-0.02236	0.013079	0.088412	0.020949	0.010826	0.055225	-0.0159	0.011538	0.170453
rs9965170	G	A	0.013637	0.001229	0.576607	7.8e-29	0.014717	0.013181	0.286918	-0.01085	0.010951	0.329168	0.021341	0.011661	0.056049

## Sheet: Table S6
Supplementary Table 6 SNPs used as instrument variables from daytime napping and gut microbiota
SNP	Effect allele	Other allele	Daytime sleepiness (Exposure)				Anaerofilum (Outcome)			Blautia (Outcome)			Dialister (Outcome)			Coprococcus 3 (Outcome)			Dorea (Outcome)			Flavonifractor (Outcome)			Oxalobacter (Outcome)			Slackia (Outcome)
			Beta	SE	eaf	P value	Beta	SE	P value	Beta	SE	P value	Beta	SE	P value	Beta	SE	P value	Beta	SE	P value	Beta	SE	P value	Beta	SE	P value	Beta	SE	P value
rs11078398	G	A	0.00766	0.001241	0.743669	7.1e-10	0.064288	0.021883	0.00382	-0.01368	0.011462	0.223315	-0.00445	0.014148	0.770728	-0.01025	0.012333	0.41512	-0.00202	0.01168	0.847978	0.001273	0.014892	0.928774	-0.02401	0.022863	0.294484	-0.02636	0.020081	0.18759
rs11123962	T	G	-0.00804	0.001034	0.553234	7.5e-15	0.01908	0.020085	0.343197	0.003936	0.010618	0.692092	-0.02986	0.013098	0.02228	0.004908	0.011402	0.661393	0.005874	0.010816	0.560631	-0.01636	0.013792	0.236267	-0.01618	0.020936	0.439952	0.030565	0.01834	0.098148
rs11942333	G	A	-0.00605	0.001103	0.675798	3.8e-08	-0.03132	0.021361	0.153443	0.014991	0.011376	0.216053	-0.04361	0.014054	0.00297	0.015733	0.012186	0.224938	0.011372	0.01158	0.346499	-0.00938	0.014845	0.717773	0.022221	0.022299	0.360634	-0.00462	0.019409	0.833487
rs12140153	G	T	0.01658	0.001796	0.904572	2.8e-20	0.055939	0.034757	0.113804	0.001602	0.019263	0.894668	0.007736	0.023627	0.785401	-0.00382	0.020514	0.905969	0.009023	0.01954	0.559307	0.003042	0.025027	0.92267	-0.06223	0.036653	0.087434	-0.0479	0.031502	0.104935
rs12153518	A	G	0.006703	0.001032	0.47224	6.8e-11	-0.02088	0.020058	0.297772	-0.01269	0.01061	0.252405	-0.005	0.013114	0.732781	-0.00945	0.011394	0.423731	-0.00821	0.010809	0.491613	0.000261	0.01382	0.963382	-0.01976	0.02092	0.323447	-0.00259	0.018312	0.898173
rs13010456	A	G	0.007741	0.001051	0.594693	2.1e-13	0.003051	0.020442	0.904785	-0.00382	0.010748	0.722621	0.010417	0.013274	0.434086	0.010227	0.011547	0.363494	-0.00545	0.01095	0.623809	0.017328	0.013981	0.211289	-0.03391	0.021263	0.110963	-0.01656	0.01865	0.378301
rs13097760	A	C	-0.00599	0.001078	0.638696	3.2e-08	0.003079	0.02092	0.868072	0.013212	0.011079	0.275086	-0.01237	0.013687	0.353454	0.015484	0.011901	0.26295	0.011926	0.011286	0.25879	-0.01193	0.014464	0.41469	-0.00402	0.021848	0.858531	-0.01045	0.019075	0.57117
rs13135092	A	G	-0.01033	0.001877	0.917193	3.1e-08	-0.01565	0.041063	0.699522	-0.00672	0.022895	0.79488	0.00419	0.028022	0.860834	-0.00886	0.024532	0.76217	-0.0103	0.023333	0.780756	-0.00823	0.028743	0.79041	0.016875	0.043219	0.711925	-0.00575	0.039908	0.852868
rs1566362	T	C	0.00632	0.001069	0.631731	3.8e-09	0.016576	0.020672	0.463499	0.006166	0.01094	0.610748	0.003421	0.013525	0.782766	0.001695	0.011738	0.935608	0.012262	0.011141	0.28718	0.04119	0.014243	0.003843	-0.00946	0.021572	0.634673	0.007156	0.018848	0.705301
rs17356118	A	G	-0.00766	0.001221	0.76879	2.6e-10	0.002343	0.023892	0.925581	0.002528	0.012789	0.747428	-0.01536	0.015822	0.353022	0.006501	0.013698	0.598991	0.001305	0.013019	0.862127	-0.01976	0.016692	0.220202	-0.0483	0.024859	0.042063	0.007383	0.021721	0.734745
rs1846644	T	C	-0.01135	0.001048	0.590849	2.5e-27	-0.02435	0.020339	0.243499	0.007463	0.010738	0.494361	-0.00455	0.013256	0.763922	0.011546	0.011529	0.315933	0.016246	0.010929	0.132733	0.002633	0.013977	0.88405	-0.00566	0.021226	0.812188	0.018371	0.018519	0.340397
rs2787120	A	G	0.007784	0.001378	0.832602	2e-08	0.03934	0.025492	0.127111	-0.03122	0.013589	0.020219	0.027074	0.016736	0.10734	-0.02151	0.014577	0.142616	-0.0189	0.013836	0.173373	-0.00614	0.017632	0.75297	-0.01902	0.026521	0.478756	0.001307	0.023324	0.95522
rs285793	G	A	0.006765	0.001035	0.461246	7.9e-11	0.026622	0.019987	0.180528	-0.00374	0.01055	0.705813	-0.00018	0.013022	0.993874	0.001187	0.01133	0.928545	-0.02435	0.010744	0.022877	0.006787	0.013723	0.624739	-0.00411	0.020857	0.847789	0.003869	0.018248	0.831297
rs3122170	C	A	0.009503	0.001227	0.231111	5.6e-15	-0.00862	0.025094	0.826674	-0.02011	0.013416	0.115943	0.012749	0.016569	0.523483	-0.00354	0.014361	0.788121	-0.01952	0.013648	0.211046	0.022869	0.017459	0.161863	0.002214	0.026192	0.874387	-0.01963	0.02292	0.353802
rs4665972	T	C	0.006625	0.001059	0.393644	3.9e-10	0.032361	0.020332	0.123639	0.001163	0.010762	0.891278	-0.02436	0.013261	0.070423	0.017876	0.011545	0.123565	-0.00907	0.010958	0.42148	9.96e-06	0.013965	0.987515	-0.00656	0.021205	0.809377	0.005442	0.018668	0.734355
rs501701	A	G	0.006062	0.001037	0.530709	6.5e-09	0.037601	0.019969	0.064058	-0.00087	0.01059	0.932091	0.011261	0.013063	0.383612	0.004267	0.011367	0.762156	0.006623	0.010787	0.527543	0.001944	0.013757	0.908012	-0.01263	0.020834	0.582039	-0.02598	0.018284	0.167236
rs55818482	T	C	-0.00973	0.001259	0.784998	1.4e-14	0.030023	0.024303	0.212793	0.003412	0.012855	0.782012	0.022377	0.01589	0.133497	0.000133	0.013787	0.998699	-0.00313	0.013082	0.828522	-0.01988	0.016762	0.251306	-0.04624	0.025237	0.065489	-0.01624	0.022076	0.499554
rs55960940	T	C	0.007627	0.001352	0.822172	2e-08	0.001751	0.025754	0.951023	-0.01225	0.014054	0.375466	0.010021	0.017261	0.61528	0.009821	0.015033	0.573905	-0.01669	0.014277	0.192232	0.039463	0.018196	0.028364	-0.01055	0.027406	0.729722	0.004016	0.023528	0.925369
rs57746981	C	T	0.00681	0.001076	0.644468	2.2e-10	0.013462	0.020589	0.469459	0.006158	0.010856	0.593468	0.015619	0.013398	0.242959	-0.0168	0.011666	0.147798	-0.00464	0.011062	0.657822	0.003452	0.014117	0.77935	-0.00927	0.021454	0.654704	-0.03031	0.018847	0.109447
rs62519825	T	C	-0.00948	0.001628	0.88741	3.8e-09	0.001381	0.031404	0.971428	0.013967	0.016986	0.412879	0.000631	0.020954	0.956432	0.023534	0.018189	0.178244	0.036264	0.017284	0.028031	-0.00894	0.022088	0.741557	0.086623	0.032943	0.009157	-0.02233	0.028708	0.48882
rs6741951	G	A	0.006816	0.001141	0.710788	2.7e-09	-0.02887	0.022067	0.192033	0.003567	0.011651	0.760118	0.009442	0.014397	0.492763	-0.0067	0.012493	0.568452	-0.00027	0.011868	0.978179	-0.00203	0.015173	0.897672	-0.02075	0.022946	0.383766	-0.01132	0.020108	0.603268
rs6897863	A	C	0.006457	0.001047	0.584415	7.6e-10	0.029464	0.020083	0.144446	-0.01619	0.010599	0.129696	0.01475	0.013085	0.270365	-0.00255	0.011383	0.830309	-0.00566	0.010795	0.61168	0.010388	0.013786	0.445325	-0.03545	0.020987	0.088738	-0.00244	0.018318	0.893563
rs6923811	T	C	0.006774	0.001105	0.678973	9.1e-10	-0.00237	0.021803	0.827466	-0.01043	0.011509	0.344007	0.012539	0.014212	0.394483	-0.02585	0.012362	0.046437	0.014854	0.01173	0.214046	-0.01262	0.014974	0.355773	0.009262	0.022708	0.701703	-0.0225	0.019953	0.25518
rs7476897	G	A	0.00743	0.001102	0.679434	2.7e-11	0.001354	0.021935	0.91309	-0.00025	0.011729	0.953959	-0.00156	0.014514	0.90444	-0.01258	0.012593	0.312281	0.003139	0.01195	0.812385	0.006463	0.015351	0.642447	-0.00083	0.023038	0.903958	-0.03082	0.019969	0.126091
rs7598712	G	T	0.005794	0.001042	0.555254	2.2e-08	-0.00166	0.020002	0.930017	0.009159	0.010521	0.38544	0.001981	0.012986	0.879386	0.004879	0.011303	0.671255	-0.00565	0.010722	0.595556	-0.01077	0.013685	0.43363	-0.01757	0.020802	0.405973	0.006238	0.018255	0.740217
rs7607363	A	G	-0.00602	0.001038	0.561234	8e-09	-0.05678	0.020141	0.005031	0.001688	0.010731	0.843122	0.012673	0.013251	0.435804	0.010206	0.011515	0.421174	0.004623	0.01093	0.765329	0.009147	0.013991	0.49376	0.010627	0.021091	0.648807	-0.00035	0.018412	0.946619
rs7837226	A	G	-0.00574	0.001033	0.472852	2e-08	0.0064	0.019956	0.755933	-0.01595	0.010516	0.132059	0.00697	0.012974	0.592833	0.00197	0.01129	0.858163	0.013758	0.010707	0.192157	-0.0007	0.013675	0.95552	0.015	0.020769	0.477927	-0.01298	0.018228	0.486399
rs8015449	A	G	0.006192	0.001035	0.538612	1.9e-09	0.007794	0.020004	0.676257	-0.0006	0.010607	0.90418	0.007674	0.0131	0.548929	0.00032	0.011388	0.9949	-0.00273	0.010806	0.785561	0.018136	0.01379	0.199036	-0.05566	0.02088	0.006866	-0.01227	0.018293	0.485018
rs825127	T	G	0.005913	0.001033	0.530794	9.5e-09	0.000255	0.019889	0.984168	0.003417	0.010467	0.751945	0.01427	0.012919	0.27182	-0.00679	0.011246	0.546013	0.014976	0.010667	0.161252	0.006614	0.013611	0.627961	0.011341	0.020686	0.605144	0.006374	0.018159	0.724624
rs843372	C	T	0.008164	0.001226	0.230053	2.2e-11	0.017402	0.023557	0.448675	0.012129	0.01256	0.312204	-0.00224	0.015435	0.938512	0.012508	0.013471	0.37061	0.012457	0.012787	0.319262	-0.00473	0.016232	0.777214	0.011638	0.024611	0.697131	-0.0076	0.021673	0.714607
rs886114	C	T	0.006043	0.001074	0.357313	1.9e-08	-0.0135	0.020715	0.527381	-0.00359	0.010888	0.745535	0.003439	0.013433	0.787926	-0.00636	0.011703	0.604407	-0.00531	0.011097	0.635376	-0.01265	0.014157	0.3651	-0.01614	0.021574	0.446458	-0.04127	0.018918	0.029178
rs960986	C	T	0.00716	0.001068	0.636525	1.5e-11	-0.01091	0.020603	0.583355	-0.00229	0.01086	0.795167	0.014999	0.013392	0.265855	0.003549	0.011663	0.78987	0.013905	0.011061	0.201566	-0.01432	0.014121	0.300533	0.015779	0.021472	0.487687	0.010611	0.018821	0.563164
rs9712275	C	T	-0.00588	0.001032	0.485882	1.3e-08	-0.0022	0.019954	0.928521	0.020553	0.01053	0.0522	0.011355	0.012996	0.374019	0.013397	0.011307	0.242984	0.013569	0.010723	0.216953	-0.01925	0.0137	0.155093	0.015489	0.020799	0.45036	-0.00302	0.018212	0.879041

## Sheet: Table S7
Supplementary Table 7 SNPs used as instrument variables from daytime sleepiness (adjusted for BMI) and gut microbiota
SNP	Effect allele	Other allele	daytime sleepiness adjusted for BMI (Exposure)				Anaerofilum (Outcome)			Flavonifractor (Outcome)			Oxalobacter (Outcome)
			Beta	SE	eaf	P value	Beta	SE	P value	Beta	SE	P value	Beta	SE	P value
rs11078398	G	A	0.007312	0.001238	0.743669	3.8e-09	0.064288	0.021883	0.00382	0.001273	0.014892	0.928774	-0.02401	0.022863	0.294484
rs11123962	T	G	-0.00761	0.001031	0.553234	1.6e-13	0.01908	0.020085	0.343197	-0.01636	0.013792	0.236267	-0.01618	0.020936	0.439952
rs12140153	G	T	0.015256	0.001791	0.904572	1.5e-17	0.055939	0.034757	0.113804	0.003042	0.025027	0.92267	-0.06223	0.036653	0.087434
rs12153518	A	G	0.006796	0.001029	0.47224	3.3e-11	-0.02088	0.020058	0.297772	0.000261	0.01382	0.963382	-0.01976	0.02092	0.323447
rs12253139	T	C	-0.00852	0.001556	0.876007	4.4e-08	-0.03617	0.029104	0.210567	-0.00763	0.019633	0.708681	0.014107	0.030346	0.659379
rs13010456	A	G	0.007348	0.001048	0.594693	2.9e-12	0.003051	0.020442	0.904785	0.017328	0.013981	0.211289	-0.03391	0.021263	0.110963
rs13284688	T	C	-0.01019	0.001268	0.793399	1.1e-15	0.023887	0.02474	0.322249	-0.01492	0.017006	0.413814	-0.02753	0.025618	0.284378
rs1566362	T	C	0.006449	0.001066	0.631731	1.6e-09	0.016576	0.020672	0.463499	0.04119	0.014243	0.003843	-0.00946	0.021572	0.634673
rs17356118	A	G	-0.0076	0.001217	0.76879	3.2e-10	0.002343	0.023892	0.925581	-0.01976	0.016692	0.220202	-0.0483	0.024859	0.042063
rs1846644	T	C	-0.01136	0.001045	0.590849	1.8e-27	-0.02435	0.020339	0.243499	0.002633	0.013977	0.88405	-0.00566	0.021226	0.812188
rs2472297	C	T	0.006373	0.001161	0.734689	4.8e-08	-0.02717	0.023211	0.233239	0.026767	0.016498	0.105816	0.004859	0.024455	0.906727
rs285793	G	A	0.006576	0.001032	0.461246	2.1e-10	0.026622	0.019987	0.180528	0.006787	0.013723	0.624739	-0.00411	0.020857	0.847789
rs3122163	C	T	0.009202	0.001223	0.231114	3.4e-14	-0.00895	0.025088	0.820743	0.022768	0.017458	0.162771	-0.00048	0.026192	0.958579
rs4665972	T	C	0.007028	0.001055	0.393644	2.7e-11	0.032361	0.020332	0.123639	9.96e-06	0.013965	0.987515	-0.00656	0.021205	0.809377
rs553314	T	C	0.00636	0.001073	0.365253	3.7e-09	0.037429	0.021013	0.064084	0.019418	0.014591	0.206344	-0.01081	0.021913	0.681846
rs55960940	T	C	0.007555	0.001348	0.822172	2.3e-08	0.001751	0.025754	0.951023	0.039463	0.018196	0.028364	-0.01055	0.027406	0.729722
rs57746981	C	T	0.006306	0.001073	0.644468	3.8e-09	0.013462	0.020589	0.469459	0.003452	0.014117	0.77935	-0.00927	0.021454	0.654704
rs62519825	T	C	-0.00893	0.001624	0.88741	2.6e-08	0.001381	0.031404	0.971428	-0.00894	0.022088	0.741557	0.086623	0.032943	0.009157
rs641498	A	G	-0.00588	0.001056	0.392184	2.5e-08	0.000596	0.020393	0.985224	0.009574	0.013922	0.498679	0.013601	0.021201	0.522356
rs6741951	G	A	0.0077	0.001138	0.710788	1.4e-11	-0.02887	0.022067	0.192033	-0.00203	0.015173	0.897672	-0.02075	0.022946	0.383766
rs6897863	A	C	0.006059	0.001044	0.584415	6.9e-09	0.029464	0.020083	0.144446	0.010388	0.013786	0.445325	-0.03545	0.020987	0.088738
rs6923811	T	C	0.006875	0.001102	0.678973	4.5e-10	-0.00237	0.021803	0.827466	-0.01262	0.014974	0.355773	0.009262	0.022708	0.701703
rs7207582	A	G	0.008347	0.001225	0.771994	1.2e-11	0.015147	0.024843	0.522086	0.01621	0.017317	0.411075	0.028714	0.025926	0.265546
rs7476897	G	A	0.00732	0.001099	0.679434	4.6e-11	0.001354	0.021935	0.91309	0.006463	0.015351	0.642447	-0.00083	0.023038	0.903958
rs7598712	G	T	0.005644	0.001039	0.555254	4.4e-08	-0.00166	0.020002	0.930017	-0.01077	0.013685	0.43363	-0.01757	0.020802	0.405973
rs7607363	A	G	-0.00655	0.001035	0.561234	3.1e-10	-0.05678	0.020141	0.005031	0.009147	0.013991	0.49376	0.010627	0.021091	0.648807
rs7837226	A	G	-0.00571	0.00103	0.472852	2.2e-08	0.0064	0.019956	0.755933	-0.0007	0.013675	0.95552	0.015	0.020769	0.477927
rs7982022	G	A	-0.0058	0.001054	0.562517	4.4e-08	0.020623	0.020122	0.307729	-0.02434	0.013782	0.076701	-0.01359	0.020988	0.517402
rs8015449	A	G	0.005972	0.001032	0.538612	6.2e-09	0.007794	0.020004	0.676257	0.018136	0.01379	0.199036	-0.05566	0.02088	0.006866
rs825127	T	G	0.005771	0.00103	0.530794	2e-08	0.000255	0.019889	0.984168	0.006614	0.013611	0.627961	0.011341	0.020686	0.605144
rs843372	C	T	0.007621	0.001222	0.230053	3.8e-10	0.017402	0.023557	0.448675	-0.00473	0.016232	0.777214	0.011638	0.024611	0.697131
rs9821366	A	G	0.007712	0.001155	0.271013	3.5e-11	-0.00523	0.022968	0.800074	0.001146	0.016023	0.934647	-0.03204	0.023977	0.192142

## Sheet: Table S8
Supplementary Table 8 SNPs used as instrument variables from insomnia and gut microbiota
SNP	Effect allele	Other allele	Insomnia (Exposure)				Eubacterium nodatum group (Outcome)			Butyrivibrio (Outcome)			Clostridium sensu stricto 1 (Outcome)			Oxalobacter (Outcome)			Ruminococcaceae UCG-013 (Outcome)
			Beta	SE	eaf	P value	Beta	SE	P value	Beta	SE	P value	Beta	SE	P value	Beta	SE	P value	Beta	SE	P value
rs10156602	A	G	0.010112	0.001448	0.637771	3.4e-12	0.031338	0.025585	0.218546	-0.01405	0.024993	0.581237	0.003932	0.012446	0.769832	0.021403	0.021551	0.334233	-0.00736	0.011407	0.533726
rs10838708	G	A	0.008402	0.0014	0.540565	2.5e-09	-0.0339	0.024698	0.169268	-0.00064	0.023983	0.985305	0.002772	0.011968	0.821851	0.01378	0.020814	0.496293	-0.00993	0.010986	0.373727
rs10947690	A	G	-0.00869	0.001574	0.738436	3.5e-08	0.003646	0.028839	0.996997	0.018807	0.028356	0.511551	-0.01063	0.014216	0.359207	-0.0085	0.024484	0.75539	0.02637	0.01301	0.040254
rs11097861	A	G	-0.00916	0.001535	0.284352	1.7e-09	-0.03786	0.026971	0.163976	-0.07404	0.02613	0.005649	0.00228	0.012964	0.818199	-0.04181	0.022565	0.069257	0.007985	0.011895	0.475592
rs11184946	C	T	-0.00879	0.0014	0.582984	2.9e-10	0.030361	0.025151	0.243138	-0.00289	0.024471	0.889844	-0.00416	0.01215	0.771499	0.028474	0.021134	0.178027	0.016422	0.011141	0.143716
rs11635495	T	C	-0.00813	0.001386	0.485702	6.8e-09	0.007125	0.024633	0.778926	-0.02605	0.024036	0.275315	0.01277	0.011981	0.281089	-0.02171	0.020715	0.260195	0.002379	0.010994	0.826224
rs11673344	A	G	-0.00869	0.001429	0.619812	9e-10	0.023502	0.025697	0.365237	0.005027	0.024999	0.824217	-0.00489	0.012472	0.677776	-0.0153	0.021701	0.494739	0.006411	0.011439	0.601053
rs11804386	G	A	-0.00806	0.001464	0.666568	2.6e-08	0.02539	0.026265	0.322518	-0.00606	0.025497	0.82431	-0.0108	0.012761	0.37007	-0.00615	0.022203	0.80642	-0.00596	0.011714	0.603108
rs12405761	A	C	0.009239	0.001399	0.570539	2.6e-11	-0.00392	0.024736	0.872727	0.006278	0.024095	0.791578	0.004879	0.012073	0.705915	0.014351	0.020906	0.499255	-0.00872	0.011067	0.40423
rs1327938	T	C	-0.00912	0.001467	0.346215	3.8e-10	0.021307	0.025772	0.397722	-0.00465	0.025187	0.878845	-0.01261	0.0126	0.304481	0.017273	0.021823	0.403972	0.012224	0.011552	0.278505
rs1430205	C	T	-0.00769	0.001391	0.541669	3.6e-08	0.042925	0.024737	0.085352	0.009061	0.024105	0.71654	-0.0133	0.011982	0.269534	0.003467	0.02085	0.875336	-0.00694	0.010989	0.531694
rs17139246	T	C	-0.00778	0.001429	0.610884	4.1e-08	0.00068	0.025312	0.979164	-0.03107	0.024547	0.210385	-0.00127	0.012225	0.929949	-0.01069	0.021273	0.616657	0.020662	0.011219	0.064818
rs17151854	G	T	-0.01071	0.001923	0.846784	2.4e-08	0.010258	0.035424	0.821939	-0.00873	0.035248	0.805066	0.017371	0.017601	0.343472	-0.00701	0.030259	0.792666	0.007206	0.016068	0.665338
rs17669584	A	G	-0.00965	0.001784	0.80454	3.6e-08	0.005645	0.032203	0.826438	-0.02928	0.031954	0.359919	-0.01386	0.016074	0.400595	0.026594	0.027852	0.351691	-0.00457	0.014637	0.740124
rs1841625	A	G	-0.00771	0.001398	0.568289	3.6e-08	-0.01226	0.025096	0.624269	-0.00602	0.024875	0.802795	0.004955	0.012201	0.671376	0.039287	0.021219	0.065675	0.001708	0.011107	0.881108
rs1942262	G	A	-0.01115	0.001523	0.707539	1.1e-13	0.016346	0.027161	0.547098	-0.07864	0.026447	0.003036	-0.00563	0.013181	0.665736	-0.05666	0.022878	0.013062	0.01175	0.012101	0.323397
rs2062113	T	C	0.0089	0.001403	0.429456	1.9e-10	0.00047	0.024776	0.99391	0.001654	0.024148	0.939922	-0.00039	0.012007	0.974516	0.033632	0.020888	0.109105	-0.00833	0.011023	0.451558
rs2296580	G	T	0.010313	0.00151	0.702012	8.7e-12	-0.03714	0.02752	0.19756	0.012956	0.026871	0.614561	0.031648	0.013473	0.018767	-0.00149	0.023319	0.982674	-0.01139	0.012385	0.340485
rs2956278	A	G	-0.00952	0.001685	0.785194	1.3e-08	0.036108	0.030003	0.224574	-0.01472	0.02901	0.621578	0.01558	0.014661	0.295443	-0.03366	0.025464	0.176899	-0.01004	0.013466	0.431359
rs314280	A	G	-0.00864	0.001389	0.453284	3.5e-10	0.008279	0.024758	0.71511	0.010465	0.024123	0.661382	-0.02372	0.01204	0.047241	7.43e-05	0.020932	0.992533	0.007538	0.011049	0.499289
rs324017	A	C	0.009676	0.001519	0.294978	1.1e-10	-0.04258	0.02657	0.116157	0.005793	0.026038	0.815457	-0.00067	0.012901	0.937212	-0.00964	0.022418	0.64391	-0.01702	0.011844	0.159147
rs3824081	T	C	0.008014	0.001389	0.475638	1.1e-08	0.041346	0.025022	0.098872	0.011484	0.024752	0.652339	0.012226	0.012142	0.314281	0.0252	0.021093	0.241041	-0.00643	0.011057	0.555702
rs4577309	A	G	0.008118	0.001388	0.46879	3.7e-09	-0.0397	0.024795	0.098601	-0.01919	0.024128	0.439891	0.018844	0.012007	0.118619	-0.00575	0.02089	0.772968	-0.00514	0.011011	0.622528
rs4688760	C	T	-0.01077	0.001499	0.309505	1e-12	0.017185	0.026582	0.503519	0.015775	0.026271	0.544425	-0.01368	0.012834	0.275408	-0.00916	0.022432	0.687945	-0.00603	0.011706	0.599899
rs4751	G	T	-0.00773	0.001397	0.575309	1.6e-08	-0.03031	0.025387	0.24956	0.00094	0.025161	0.97224	-0.01303	0.012348	0.301318	0.006819	0.021437	0.793338	-0.00498	0.011255	0.685407
rs62158170	A	G	0.012052	0.001683	0.785192	5.7e-13	0.028637	0.030168	0.314919	0.019415	0.030036	0.518721	0.009769	0.014775	0.502913	0.029609	0.025603	0.234364	8.53e-05	0.01345	0.96913
rs6593005	A	G	-0.00903	0.00158	0.258967	8.6e-09	-0.03089	0.028387	0.24893	-0.01257	0.027464	0.609843	-0.01074	0.013593	0.46177	0.006056	0.023841	0.815555	0.006854	0.012475	0.591029
rs6664467	G	A	0.011265	0.002016	0.86353	4.5e-08	0.002249	0.037601	0.977933	-0.03034	0.036629	0.37588	-0.00954	0.018092	0.568745	0.022183	0.031601	0.452934	0.010154	0.016594	0.4573
rs68094047	C	T	-0.00942	0.0016	0.749565	3.3e-09	0.047637	0.028335	0.092492	-0.05929	0.027396	0.029638	0.007764	0.013626	0.570107	0.00662	0.02376	0.788619	-0.00687	0.01252	0.57684
rs7572387	A	C	-0.00984	0.001402	0.570618	1.5e-12	0.022141	0.024789	0.3622	-0.00713	0.024205	0.775866	0.01268	0.01203	0.297921	0.022658	0.020894	0.279791	-0.0017	0.011042	0.870651
rs7711696	G	T	-0.01018	0.001501	0.695476	9.9e-12	-0.03632	0.027082	0.18555	0.02147	0.026259	0.440081	-0.00658	0.013025	0.592011	-0.03742	0.022705	0.105629	0.027545	0.011962	0.020921
rs9894577	G	A	-0.01236	0.001487	0.682406	1.5e-16	0.090888	0.026403	0.000613	-0.0133	0.025736	0.619933	0.008961	0.012937	0.504252	-0.00659	0.022384	0.785379	0.015505	0.011863	0.188609
rs113851554	G	T	-0.04137	0.003074	0.942793	1.3e-41							-0.04217	0.029369	0.126765	-0.05226	0.049919	0.313579	0.022779	0.026706	0.370133
rs9845387	C	A	0.019653	0.003501	0.959258	2.1e-08							0.00853	0.039035	0.809415				0.005308	0.035384	0.900433

## Sheet: Table S9
Supplementary Table 9 SNPs used as instrument variables from sleep duration and gut microbiota
SNP	Effect allele	Other allele	Sleep duration (Exposure)				Alloprevotella (Outcome)			Eubacterium rectale group (Outcome)			Eubacterium ventriosum group (Outcome)			Catenibacterium (Outcome)			Bacteroides (Outcome)			Lactobacillus (Outcome)			Prevotella 9 (Outcome)			Senegalimassilia (Outcome)
			Beta	SE	eaf	P value	Beta	SE	P value	Beta	SE	P value	Beta	SE	P value	Beta	SE	P value	Beta	SE	P value	Beta	SE	P value	Beta	SE	P value	Beta	SE	P value
rs10173260	T	C	-0.01284	0.002313	0.393765	2.9e-08	0.002522	0.026351	0.921179	0.008991	0.010997	0.413673	-0.00085	0.011723	0.940506	-0.02728	0.025429	0.283665	0.02349	0.010712	0.028417	0.009549	0.017367	0.582186	-0.00388	0.014291	0.789066	-0.03116	0.017431	0.074295
rs10483350	A	G	-0.01737	0.002868	0.804582	1.5e-09	-0.06929	0.032467	0.027513	0.012607	0.013361	0.381155	0.019253	0.014307	0.179088	-0.05662	0.031308	0.057215	-0.00044	0.013015	0.973262	-0.02321	0.021416	0.384122	0.038023	0.017466	0.038863	0.006006	0.021295	0.742148
rs10761674	C	T	0.012333	0.002266	0.477334	4.2e-08	-0.00662	0.02579	0.809151	-0.01284	0.010759	0.23311	-0.00446	0.011457	0.694529	0.035658	0.024857	0.155949	0.028124	0.010475	0.00744	-0.04685	0.016952	0.005736	0.02105	0.013985	0.134451	-0.02091	0.017011	0.225505
rs1079727	T	C	-0.01829	0.003103	0.842182	5.3e-09	0.027014	0.034036	0.39163	-0.01526	0.014584	0.32982	-0.01207	0.015648	0.493585	0.015721	0.032487	0.691152	-0.00805	0.014186	0.631965	-0.01587	0.02315	0.583755	0.033621	0.018649	0.074868	-0.02692	0.023295	0.210751
rs10973207	G	T	-0.02043	0.003124	0.842323	6e-11				0.004163	0.014497	0.774507	-0.01626	0.015436	0.34785	-0.06499	0.033264	0.047523	-0.00888	0.014109	0.545007	0.00721	0.022901	0.800085	-0.01101	0.018966	0.527167	0.011975	0.022746	0.728577
rs11039544	G	A	0.018389	0.003074	0.837779	1.9e-09	-0.02797	0.033848	0.383989	0.00576	0.014375	0.64056	0.027582	0.015282	0.068609	-0.09001	0.033132	0.005617	-0.00366	0.01399	0.755387	0.028542	0.022604	0.188116	-0.02027	0.01849	0.258744	0.006151	0.022846	0.776338
rs11190970	G	A	0.015379	0.002823	0.798661	4.6e-08				-0.01083	0.01382	0.46162	0.00209	0.014619	0.825436				0.005984	0.013476	0.60533	-0.00231	0.021826	0.906181	-0.00267	0.018524	0.631141	0.026301	0.021439	0.21704
rs113113059	T	C	0.016141	0.002737	0.78	8.4e-09	0.015788	0.031018	0.566067	-0.02897	0.013029	0.023924	-0.00785	0.013909	0.51212	-0.00259	0.029682	0.957185	0.000959	0.012684	0.877725	-0.02891	0.020603	0.143343	0.01425	0.016787	0.374701	-0.00191	0.020695	0.871078
rs11567976	C	T	-0.0128	0.002285	0.429092	2.1e-08	0.006919	0.026331	0.761661	-0.00559	0.010914	0.632306	-0.00377	0.011628	0.750664	0.010337	0.025334	0.706717	0.003415	0.010628	0.748968	0.021801	0.017264	0.199838	-0.00171	0.014204	0.909017	-0.01866	0.017293	0.273106
rs11621908	C	T	0.024095	0.004163	0.917141	5.6e-09				0.00511	0.019675	0.79216	0.015949	0.020971	0.487408				-0.00746	0.019177	0.679332	-0.01395	0.031153	0.621971	0.014279	0.025961	0.540986	-0.04591	0.030869	0.162963
rs11885663	C	T	-0.01622	0.002618	0.752191	8.6e-10	-0.07206	0.030533	0.017561	0.011297	0.012534	0.398355	0.014737	0.013349	0.285522	0.018773	0.029649	0.653208	-0.00137	0.012211	0.947239	-0.0045	0.019891	0.821287	0.017693	0.016404	0.298127	0.017178	0.019852	0.424704
rs12246842	A	G	0.013395	0.002274	0.459815	3.9e-09				0.000496	0.010853	0.969864	0.002749	0.011564	0.802391	0.011907	0.025028	0.622683	0.013437	0.010569	0.207568	0.012823	0.017145	0.484356	-0.00631	0.014116	0.685852	-0.03983	0.017139	0.020085
rs12567114	G	A	-0.01483	0.00254	0.724198	4.3e-09				-0.01274	0.012068	0.248495	0.018478	0.012795	0.163428	-0.00043	0.028005	0.936046	0.003266	0.011752	0.772673	0.021722	0.01887	0.252049	-0.01393	0.015665	0.393068	-0.00705	0.019033	0.675111
rs12607679	T	C	0.020139	0.002593	0.737717	8.3e-15	0.012088	0.029057	0.683398	-0.00153	0.012257	0.876083	-0.00156	0.01306	0.889776	0.012469	0.028135	0.727187	0.003873	0.011931	0.722749	-0.01571	0.019293	0.41775	-0.00986	0.015812	0.542668	-0.01454	0.019485	0.447474
rs13088093	T	G	-0.01627	0.002402	0.663683	7e-12				0.019526	0.011692	0.092699	-0.01357	0.01244	0.292376				-0.00344	0.011401	0.762248	0.035519	0.018592	0.057183	0.014493	0.01552	0.342497	0.007755	0.01832	0.666546
rs13109404	T	G	0.031204	0.004408	0.928024	1.4e-12				-0.0094	0.031319	0.772874	0.00507	0.032933	0.983307				0.006099	0.030233	0.924809	0.06254	0.050353	0.23921	-0.05498	0.039727	0.16849	-0.00179	0.05431	0.977584
rs151014368	G	A	-0.01609	0.00282	0.793742	9.1e-09				-0.00756	0.013514	0.543536	0.002788	0.01434	0.75904	-0.03925	0.031355	0.185908	-0.0112	0.01319	0.430444	0.027897	0.021485	0.200057	0.003955	0.017958	0.890248	-0.01806	0.021038	0.370565
rs1517572	A	C	-0.01464	0.002295	0.419464	1.5e-10				0.009859	0.011079	0.383222	0.018477	0.011815	0.121803	0.010916	0.025421	0.657708	-0.00435	0.010813	0.703946	-0.00171	0.017695	0.921297	0.010784	0.014614	0.452591	0.005899	0.017309	0.741525
rs1553132	A	G	-0.01451	0.002584	0.741567	2.5e-08	-0.01681	0.029988	0.562511	0.011924	0.012449	0.327736	0.000657	0.013289	0.968143	0.058753	0.028664	0.036237	-0.00662	0.012123	0.540478	-0.00286	0.019771	0.885934	-0.00426	0.016166	0.802392	0.015988	0.019698	0.408745
rs17427571	A	G	0.013826	0.002435	0.684313	1.3e-08	-0.00804	0.028054	0.795596	0.017354	0.011557	0.132065	0.005439	0.012307	0.699564	0.016303	0.026802	0.520333	0.005819	0.011258	0.629624	-0.03658	0.01824	0.051117	-0.01399	0.015091	0.359207	0.006083	0.018225	0.750996
rs174560	T	C	-0.01358	0.002437	0.685785	2.8e-08	-0.05096	0.02793	0.078048	0.016433	0.011616	0.154986	0.005572	0.012406	0.606183	-0.04616	0.026671	0.079326	-0.00018	0.011314	0.978219	-0.00466	0.018447	0.809606	0.022897	0.015108	0.113848	0.004177	0.01838	0.839381
rs1776776	T	C	0.019963	0.003411	0.873832	4.9e-09	0.024941	0.036011	0.473421	-0.00851	0.015144	0.628818	0.012317	0.016361	0.459134	-0.00743	0.034293	0.745162	0.006256	0.014734	0.714711	-0.0563	0.02425	0.021615	0.006934	0.019521	0.734925	-0.03444	0.024236	0.185884
rs1939455	G	T	0.020425	0.003561	0.879446	1.2e-08				0.002226	0.017184	0.98896	-0.01581	0.018453	0.353457	-0.02542	0.039207	0.510534	0.011518	0.016769	0.458181	0.013827	0.027757	0.618889	0.005066	0.022579	0.752918	-0.01738	0.026979	0.511544
rs205024	C	T	-0.01383	0.002327	0.616265	3.9e-09	-0.0293	0.026311	0.262026	0.001248	0.01099	0.90874	0.018773	0.011697	0.108347	-0.0117	0.025434	0.648014	-0.00447	0.010697	0.679327	0.017462	0.017323	0.310847	-0.01025	0.014283	0.473338	-0.00092	0.017364	0.954986
rs2072727	T	C	0.013243	0.002285	0.43617	7.9e-09				-0.01615	0.010885	0.137129	-0.00134	0.01159	0.908205	0.054383	0.025224	0.032079	-0.00169	0.010598	0.863303	0.007813	0.017201	0.652168	-0.01017	0.014171	0.470576	-0.01453	0.017214	0.402654
rs2192528	A	G	0.013369	0.002269	0.480065	2.7e-09	0.008866	0.026102	0.757206	-0.01401	0.010811	0.199546	0.003688	0.011522	0.769933	-0.01621	0.02498	0.52916	0.00168	0.010537	0.892762	-0.03492	0.0171	0.042928	-0.00444	0.014098	0.754516	-0.03585	0.017077	0.037245
rs2231265	A	G	-0.01496	0.002699	0.227711	2.7e-08	-0.01744	0.030977	0.483857	-3.27967e-05	0.012884	0.998943	0.003664	0.013727	0.752443	-0.02053	0.02997	0.388703	0.014751	0.012543	0.281043	0.012758	0.020385	0.509237	-0.00385	0.016782	0.777301	-0.02295	0.020379	0.292045
rs2717076	C	T	-0.01841	0.002341	0.372584	3.1e-15	-0.02503	0.026868	0.352048	0.00347	0.011164	0.79569	-0.00234	0.011897	0.771202	-0.01795	0.025755	0.52333	-0.0024	0.010866	0.777054	0.025431	0.017625	0.142507	0.002342	0.014535	0.823512	-0.01978	0.017621	0.259835
rs3027234	C	T	0.015154	0.002706	0.772849	2.3e-08	0.018552	0.032245	0.702699	0.019106	0.013118	0.110537	-0.00371	0.013905	0.714829	0.00432	0.031059	0.844975	0.016621	0.012785	0.192071	-0.01182	0.020717	0.442998	-0.01611	0.017342	0.372681	-0.01671	0.020491	0.477555
rs3095508	C	A	0.015352	0.002304	0.593529	3.1e-11	0.033806	0.026311	0.198235	-0.0012	0.010985	0.919346	0.025153	0.0117	0.032595	0.04041	0.025305	0.111072	-0.01115	0.010695	0.310481	-0.00836	0.017356	0.624133	0.001801	0.014271	0.906538	0.000261	0.017364	0.964738
rs34354917	C	A	0.013746	0.002501	0.710472	3.9e-08				0.009153	0.012205	0.479333	-0.02069	0.012973	0.120864				0.010391	0.011922	0.375618	-0.00991	0.019571	0.59874	-0.01982	0.016464	0.244566	0.021546	0.018838	0.248957
rs34556183	A	G	0.016923	0.002523	0.719606	2.3e-11	-0.03191	0.030163	0.288001	-0.00925	0.012435	0.449898	-0.00397	0.013239	0.783006	-0.00931	0.028867	0.756968	0.029336	0.012105	0.015465	-0.03228	0.019617	0.095747	0.004638	0.016199	0.772265	-0.00451	0.019638	0.825422
rs34731055	C	T	-0.01946	0.002948	0.81911	3.7e-11				0.006575	0.013508	0.633572	-0.00897	0.014351	0.521994	-0.03171	0.03185	0.313234	-0.0123	0.013151	0.362909	0.014	0.021322	0.507584	0.021745	0.017658	0.20143	0.013599	0.021386	0.530981
rs35531607	T	C	-0.01284	0.002273	0.525917	1.5e-08	0.012842	0.025866	0.630287	0.005888	0.010765	0.58906	0.012996	0.011462	0.255845	0.00969	0.024945	0.697395	-0.00047	0.010483	0.967012	0.007013	0.016973	0.690548	0.011593	0.014003	0.413362	0.002126	0.017018	0.902376
rs365663	A	G	0.014629	0.002279	0.545963	1e-10				-0.00506	0.010804	0.642126	-0.00588	0.011503	0.608876	0.009203	0.024974	0.713086	0.008782	0.010517	0.404955	-0.01269	0.017069	0.46945	-0.008	0.014048	0.574164	0.014689	0.01709	0.393413
rs374153	C	T	0.017612	0.003103	0.158085	9.1e-09				0.02038	0.014928	0.180899	0.000181	0.015901	0.993408				-0.01505	0.01457	0.256923	-0.02292	0.023769	0.360993	0.012511	0.019898	0.470694	-0.02363	0.023379	0.29377
rs3751046	A	G	-0.01941	0.003208	0.853507	1.1e-09	0.020808	0.035878	0.562269	0.011547	0.014976	0.432879	0.003068	0.015924	0.865627	0.046758	0.034462	0.169738	0.015455	0.014578	0.284114	0.008001	0.023578	0.704048	0.00947	0.019463	0.664676	0.000674	0.023589	0.983345
rs4592416	A	G	-0.01468	0.00227	0.535593	9.3e-11	-0.0112	0.026304	0.65787	0.008916	0.010858	0.401403	-0.00027	0.01156	0.992986	0.022556	0.025165	0.355799	0.003482	0.010579	0.722955	0.000969	0.017178	0.977411	-0.00358	0.014172	0.767419	0.048432	0.017121	0.004477
rs465700	C	G	0.022515	0.003674	0.107834	1.4e-09	0.005363	0.026508	0.885725
rs4767550	A	G	-0.0143	0.00231	0.585862	6.3e-10				0.011045	0.010977	0.3186	0.010544	0.011692	0.374148	-0.04376	0.025417	0.0835	0.013777	0.010693	0.191093	-0.00982	0.017348	0.569831	0.004328	0.014321	0.771945	0.011693	0.017296	0.493504
rs4841498	C	T	0.013995	0.002269	0.48696	1.2e-09	0.015534	0.027051	0.3824	-0.00109	0.010957	0.805306	0.000838	0.01168	0.971578	0.02432	0.025797	0.352048	0.012399	0.010679	0.260499	0.009272	0.017418	0.631547	-0.00284	0.014437	0.713238	-0.01867	0.017239	0.308467
rs55658675	C	T	0.013142	0.002369	0.644938	2e-08	0.032804	0.028355	0.241162	-0.00309	0.011557	0.722779	0.013415	0.012271	0.31621	-0.01174	0.027036	0.673326	0.006606	0.011265	0.563572	0.001717	0.018244	0.906591	-0.03275	0.01522	0.041974	0.004649	0.018127	0.801503
rs56372231	C	T	-0.01694	0.0024	0.665907	2.2e-12	-0.01054	0.027536	0.72686	-0.01243	0.011458	0.288602	-0.00574	0.012183	0.633586	0.011445	0.026366	0.721253	-0.00266	0.011157	0.812672	0.008496	0.01805	0.646773	0.001331	0.014904	0.900094	-0.01768	0.018045	0.324768
rs61796569	C	T	-0.01544	0.002564	0.730417	1.5e-09	-0.01544	0.029023	0.599016	0.016646	0.012175	0.189405	0.000794	0.012917	0.925379	-0.02623	0.028238	0.34158	-0.0054	0.011853	0.641816	0.006568	0.019057	0.747674	-0.00203	0.015817	0.929134	-0.0119	0.019194	0.515326
rs61985058	C	T	-0.01859	0.003229	0.856824	1.3e-08				0.001004	0.016576	0.987626	0.018855	0.017596	0.285603				-0.01492	0.016204	0.394897	-0.03987	0.026517	0.136475	0.025512	0.022401	0.266754	-0.02277	0.0256	0.429176
rs62120041	T	C	0.026111	0.004575	0.933902	9.6e-09				-0.00696	0.023237	0.757447	-0.04375	0.024392	0.082164				0.00653	0.022659	0.833255	0.040817	0.036183	0.260414	-0.0173	0.031257	0.62068	0.002	0.035992	0.910219
rs6575005	T	C	0.015564	0.002642	0.757854	4.4e-09	-0.00147	0.029901	0.980914	0.011895	0.012595	0.330766	0.012474	0.013407	0.348337	0.024983	0.029026	0.429829	-0.0103	0.012254	0.412638	-0.00939	0.019796	0.665265	-0.01968	0.016235	0.21924	0.007664	0.020001	0.727523
rs7198661	T	C	0.013383	0.002274	0.502318	3.9e-09	0.02657	0.025997	0.296888	0.002706	0.010788	0.794469	-0.02122	0.011495	0.066691	-0.00462	0.024984	0.856792	0.003268	0.01051	0.753687	0.000402	0.01706	0.984115	0.008526	0.014053	0.548637	-0.00903	0.017047	0.614013
rs73219758	G	A	0.016401	0.002495	0.708064	5.6e-11	0.037266	0.030132	0.193489	-0.00852	0.012216	0.460299	-0.01139	0.012995	0.350678	0.0026	0.028832	0.893358	0.012353	0.011909	0.323256	-0.03607	0.019391	0.056384	0.016499	0.016131	0.430363	-0.03129	0.019173	0.12954
rs75539574	A	C	-0.03625	0.004065	0.914208	6.9e-19				0.002451	0.020336	0.905894	0.044974	0.021342	0.031058				0.009607	0.019915	0.540289	-0.02339	0.032381	0.394436	-0.02542	0.02795	0.320606	-0.06081	0.031107	0.041549
rs7556815	G	A	-0.04072	0.00274	0.780856	1.3e-49	-0.03302	0.03119	0.268403	0.013568	0.012949	0.294684	0.027857	0.013733	0.040947	-0.00977	0.030301	0.777634	-0.02335	0.012614	0.058655	-0.02059	0.020356	0.277311	0.019384	0.016906	0.229803	0.036915	0.02041	0.073517
rs7644809	T	C	0.013062	0.002301	0.421606	1.6e-08	-0.01177	0.026768	0.572189	-0.0089	0.010967	0.397789	-0.02065	0.011702	0.075331	0.012816	0.025594	0.584696	-0.00357	0.010688	0.768846	-0.00017	0.017413	0.958402	0.039102	0.014358	0.006066	0.001653	0.017322	0.932483
rs7806045	T	C	0.014792	0.002626	0.754703	1.4e-08	0.020217	0.031185	0.57132	-0.00221	0.012708	0.834677	0.011499	0.013561	0.367549	0.003789	0.029558	0.873838	0.005825	0.012388	0.672709	-0.01278	0.02021	0.550991	-0.01036	0.016689	0.460523	0.007621	0.020049	0.734442
rs7915425	T	C	0.019064	0.00299	0.174682	2e-10				-0.02428	0.01423	0.070523	-0.01176	0.015149	0.426575				-0.00408	0.01386	0.822212	0.031315	0.022609	0.160797	-0.01033	0.018741	0.531072	-0.05494	0.02249	0.015124
rs8038326	A	G	0.01592	0.002541	0.72691	2.8e-10				-0.01636	0.012337	0.188197	-0.00793	0.013104	0.486031	0.022292	0.028981	0.340926	-0.00073	0.012016	0.955262	0.023191	0.019448	0.230815	0.021438	0.016222	0.18113	-0.03762	0.019372	0.031832
rs8072993	T	G	-0.01748	0.002822	0.363492	4.2e-10				-0.01127	0.011565	0.316627	-0.01536	0.012339	0.222837	-0.00972	0.026488	0.676772	0.010494	0.011288	0.363521	-0.00123	0.018502	0.97673	0.01107	0.015207	0.435244	0.037894	0.018162	0.035894
rs9345234	A	C	-0.01301	0.002299	0.421984	1.8e-08	0.026392	0.026098	0.318296	-0.00028	0.010852	0.971792	0.002174	0.011557	0.85287	-0.03835	0.025083	0.127589	-0.0169	0.010569	0.110584	-0.00543	0.017117	0.749895	-0.01264	0.01412	0.366039	0.020934	0.017132	0.221611
rs9382445	T	C	0.014536	0.002334	0.62305	4.8e-10	-0.03429	0.027297	0.202565	-0.00292	0.011238	0.767022	-0.00854	0.011992	0.463078	0.009701	0.025985	0.723897	0.004491	0.010951	0.693782	-0.02064	0.017839	0.239885	-0.00901	0.014687	0.545037	0.027909	0.01773	0.112643
rs9937053	G	A	0.016935	0.00229	0.576695	1.2e-13	0.012333	0.026091	0.635485	-0.00077	0.010869	0.951283	-0.02527	0.011549	0.027556	0.003844	0.02519	0.910043	0.006426	0.010581	0.549044	0.001716	0.017115	0.92146	-0.01418	0.014138	0.322674	-0.00374	0.01717	0.81502

[truncated: 6 more sheets: Table S10, Table S11, Table S12, Table S13, Table S14, Table S15]
